# Supplementary material for: RNA structure profiling at single-cell resolution reveals new determinants of cell identity
Source: Nat Methods. 2024 Jan 4;21(3):411–22. doi: 10.1038/s41592-023-02128-y (PMC10927541; doi:10.1038/s41592-023-02128-y)
Supplement: Supplementary file 3 — Descriptions of the supplementary tables. [file 41592_2023_2128_MOESM3_ESM.xlsx]

## Sheet: Table S1
Table S1: sequencing mappability
id	batch	stage	agent	lib_type	map%
RHE1534	batch_1	h9	dmso	single	94.1491
RHE1535	batch_1	h9	dmso	cell_10	94.7682
RHE1536	batch_1	h9	nai-n3	cell_100	85.675
RHE1540	batch_1	h9	dmso	single	95.8759
RHE1541	batch_1	h9	dmso	cell_10	94.7619
RHE1542	batch_1	h9	nai-n3	cell_100	86.8735
RHE1546	batch_1	h9	dmso	single	93.9153
RHE1547	batch_1	h9	nai-n3	cell_10	84.6464
RHE1548	batch_1	h9	nai-n3	cell_100	86.3878
RHE1552	batch_1	h9	nai-n3	single	87.6437
RHE1553	batch_1	h9	nai-n3	cell_10	90.602
RHE1554	batch_1	h9	dmso	bulk	93.898
RHE1558	batch_1	h9	nai-n3	single	91.711
RHE1559	batch_1	h9	nai-n3	cell_10	90.6702
RHE1560	batch_1	h9	dmso	bulk	93.7984
RHE1564	batch_1	h9	nai-n3	single	88.2891
RHE1565	batch_1	h9	dmso	cell_100	93.7094
RHE1566	batch_1	h9	nai-n3	bulk	86.2384
RHE1570	batch_1	h9	nai-n3	single	90.5472
RHE1571	batch_1	h9	dmso	cell_100	92.6927
RHE1572	batch_1	h9	nai-n3	bulk	81.6712
RHE1576	batch_1	h9	nai-n3	single	88.1775
RHE1577	batch_1	h9	nai-n3	single	85.7943
RHE1578	batch_1	h9	nai-n3	single	84.6151
RHE1579	batch_1	h9	nai-n3	single	89.7218
RHE1580	batch_1	h9	nai-n3	single	88.9958
RHE1581	batch_1	h9	nai-n3	single	88.2648
RHE1582	batch_1	h9	nai-n3	single	90.1644
RHE1583	batch_1	h9	nai-n3	single	89.1502
RHE1584	batch_1	h9	nai-n3	single	88.386
RHE1585	batch_1	h9	nai-n3	single	90.5792
RHE1586	batch_1	h9	nai-n3	single	89.7048
RHE1587	batch_1	h9	nai-n3	single	90.5072
RHE1588	batch_1	h9	nai-n3	single	84.8332
RHE1589	batch_1	h9	nai-n3	single	86.1831
RHE1590	batch_1	h9	nai-n3	single	90.1206
RHE1591	batch_1	h9	nai-n3	single	89.1184
RHE1592	batch_1	h9	nai-n3	single	89.2184
RHE1593	batch_1	h9	nai-n3	single	91.9746
RHE1594	batch_1	h9	nai-n3	single	91.4141
RHE1595	batch_1	h9	nai-n3	single	90.389
RHE1596	batch_1	h9	nai-n3	single	90.855
RHE1597	batch_1	h9	nai-n3	single	89.495
RHE1598	batch_1	h9	nai-n3	single	91.3655
RHE1599	batch_1	h9	nai-n3	single	90.7182
RHE1600	batch_1	h9	nai-n3	single	80.7824
RHE1601	batch_1	h9	nai-n3	single	75.5588
RHE1602	batch_1	h9	nai-n3	single	83.8636
RHE1603	batch_1	h9	nai-n3	single	82.8589
RHE1604	batch_1	h9	dmso	single	91.7442
RHE1605	batch_1	h9	dmso	single	94.2029
RHE1606	batch_1	h9	dmso	single	94.696
RHE1607	batch_1	h9	dmso	single	93.4591
RHE1608	batch_1	day1	dmso	bulk	89.2047
RHE1609	batch_1	day1	dmso	bulk	89.4917
RHE1610	batch_1	day1	nai-n3	bulk	92.0693
RHE1611	batch_1	day1	nai-n3	bulk	92.3097
RHE1612	batch_1	h9	nai-n3	single	88.6664
RHE1613	batch_1	h9	nai-n3	single	90.3627
RHE1614	batch_1	h9	nai-n3	single	88.7749
RHE1615	batch_1	h9	nai-n3	single	89.7166
RHE1616	batch_1	day0	nai-n3	single	83.2817
RHE1617	batch_1	day0	nai-n3	single	81.8738
RHE1618	batch_1	day0	nai-n3	single	81.4709
RHE1619	batch_1	day0	nai-n3	single	82.8799
RHE1620	batch_1	day0	nai-n3	single	84.2714
RHE1621	batch_1	day0	nai-n3	single	78.3915
RHE1622	batch_1	day0	nai-n3	single	83.0511
RHE1623	batch_1	day0	nai-n3	single	85.4426
RHE1624	batch_1	day0	nai-n3	single	85.5749
RHE1625	batch_1	day0	nai-n3	single	82.1628
RHE1626	batch_1	day0	nai-n3	single	83.861
RHE1627	batch_1	day0	nai-n3	single	84.5595
RHE1628	batch_1	day0	nai-n3	single	63.6455
RHE1629	batch_1	day0	nai-n3	single	84.8526
RHE1630	batch_1	day0	nai-n3	single	77.6876
RHE1631	batch_1	day0	nai-n3	single	86.9786
RHE1632	batch_1	day0	nai-n3	single	85.877
RHE1633	batch_1	day0	nai-n3	single	88.6763
RHE1634	batch_1	day0	nai-n3	single	84.5133
RHE1635	batch_1	day0	nai-n3	single	85.727
RHE1636	batch_1	day0	nai-n3	single	84.5573
RHE1637	batch_1	day0	nai-n3	single	84.2359
RHE1638	batch_1	day0	nai-n3	single	84.6121
RHE1639	batch_1	day0	nai-n3	single	81.3429
RHE1640	batch_1	day0	nai-n3	single	58.843
RHE1641	batch_1	day0	nai-n3	single	67.0978
RHE1642	batch_1	day0	nai-n3	single	62.4779
RHE1643	batch_1	day0	nai-n3	single	63.0631
RHE1644	batch_1	day0	dmso	single	94.7916
RHE1645	batch_1	day0	dmso	single	87.0935
RHE1646	batch_1	day0	dmso	single	91.7221
RHE1647	batch_1	day0	dmso	single	88.238
RHE1648	batch_1	day0	dmso	bulk	91.9463
RHE1649	batch_1	day0	dmso	bulk	92.4672
RHE1650	batch_1	day0	nai-n3	bulk	90.8338
RHE1651	batch_1	day0	nai-n3	bulk	91.3293
RHE1652	batch_1	h9	nai-n3	single	79.6973
RHE1653	batch_1	h9	nai-n3	single	74.4954
RHE1654	batch_1	h9	nai-n3	single	82.6057
RHE1655	batch_1	h9	nai-n3	single	82.1518
RHN1493	batch_1	day1	nai-n3	single	82.0279
RHN1494	batch_1	day1	nai-n3	single	80.9028
RHN1495	batch_1	day1	nai-n3	single	81.5517
RHN1496	batch_1	day1	nai-n3	single	74.4248
RHN1497	batch_1	day1	nai-n3	single	81.8858
RHN1498	batch_1	day1	nai-n3	single	85.2806
RHN1499	batch_1	day1	nai-n3	single	83.3568
RHN1500	batch_1	day1	nai-n3	single	81.6836
RHN1501	batch_1	day1	nai-n3	single	81.4511
RHN1502	batch_1	day1	nai-n3	single	82.6163
RHN1503	batch_1	day1	nai-n3	single	83.5715
RHN1504	batch_1	day1	nai-n3	single	67.2747
RHN1505	batch_1	day1	nai-n3	single	81.2937
RHN1506	batch_1	day1	nai-n3	single	80.1655
RHN1507	batch_1	day1	nai-n3	single	85.1343
RHN1508	batch_1	day1	nai-n3	single	80.0954
RHN1509	batch_1	day1	nai-n3	single	78.5279
RHN1510	batch_1	day1	nai-n3	single	84.0029
RHN1511	batch_1	day1	nai-n3	single	80.5596
RHN1512	batch_1	day1	nai-n3	single	78.9288
RHN1513	batch_1	day1	nai-n3	single	77.1465
RHN1514	batch_1	day1	nai-n3	single	78.498
RHN1515	batch_1	day1	nai-n3	single	83.4936
RHN1516	batch_1	day1	nai-n3	single	73.6351
RHN1517	batch_1	day1	nai-n3	single	74.4472
RHN1518	batch_1	day1	nai-n3	single	74.087
RHN1519	batch_1	day1	nai-n3	single	75.1287
RHN1520	batch_1	day1	nai-n3	single	80.7251
RHN1521	batch_1	day1	nai-n3	single	79.2075
RHN1522	batch_1	day1	nai-n3	single	77.136
RHN1523	batch_1	day1	nai-n3	single	81.5189
RHN1524	batch_1	day1	nai-n3	single	81.3803
RHN1525	batch_1	day1	nai-n3	single	51.8321
RHN1526	batch_1	day1	nai-n3	single	51.6859
RHN1527	batch_1	day1	nai-n3	single	50.6362
RHN1528	batch_1	day1	nai-n3	single	58.5973
RHN1529	batch_1	day1	dmso	single	92.2157
RHN1530	batch_1	day1	dmso	single	91.429
RHN1531	batch_1	day1	dmso	single	90.8411
RHN1532	batch_1	day7	nai-n3	single	67.4613
RHN1533	batch_1	day7	nai-n3	single	73.914
RHN1534	batch_1	day7	nai-n3	single	77.272
RHN1535	batch_1	day7	nai-n3	single	70.175
RHN1536	batch_1	day7	nai-n3	single	74.309
RHN1537	batch_1	day7	nai-n3	single	72.7042
RHN1538	batch_1	day7	nai-n3	single	58.2255
RHN1539	batch_1	day7	nai-n3	single	72.3251
RHN1540	batch_1	day7	nai-n3	single	75.8681
RHN1541	batch_1	day7	nai-n3	single	77.7714
RHN1542	batch_1	day7	nai-n3	single	78.5358
RHN1543	batch_1	day7	nai-n3	single	72.8532
RHN1544	batch_1	day7	nai-n3	single	73.6776
RHN1545	batch_1	day7	nai-n3	single	73.8773
RHN1546	batch_1	day7	nai-n3	single	76.8324
RHN1547	batch_1	day7	nai-n3	single	77.7215
RHN1548	batch_1	day7	nai-n3	single	79.8694
RHN1549	batch_1	day7	nai-n3	single	78.5498
RHN1550	batch_1	day7	nai-n3	single	75.8805
RHN1551	batch_1	day7	nai-n3	single	64.5744
RHN1552	batch_1	day7	nai-n3	single	76.6684
RHN1553	batch_1	day7	nai-n3	single	77.0273
RHN1554	batch_1	day7	nai-n3	single	80.5997
RHN1555	batch_1	day7	nai-n3	single	76.7353
RHN1556	batch_1	day7	nai-n3	single	71.5457
RHN1557	batch_1	day7	nai-n3	single	76.685
RHN1558	batch_1	day7	nai-n3	single	70.2026
RHN1559	batch_1	day7	nai-n3	single	74.5658
RHN1560	batch_1	day7	nai-n3	single	72.6677
RHN1561	batch_1	day7	nai-n3	single	78.4461
RHN1562	batch_1	day7	nai-n3	single	70.2967
RHN1563	batch_1	day7	nai-n3	single	74.9774
RHN1564	batch_1	day7	dmso	single	73.2407
RHN1565	batch_1	day7	dmso	single	90.3306
RHN1566	batch_1	day7	dmso	bulk	85.7078
RHN1567	batch_1	day7	dmso	bulk	85.3532
RHN1568	batch_1	day7	nai-n3	bulk	68.5947
RHN1569	batch_1	day7	nai-n3	bulk	86.6158
RHN1592	batch_2	day0	nai-n3	single	69.9439
RHN1593	batch_2	day0	nai-n3	single	70.4268
RHN1594	batch_2	day0	nai-n3	single	78.954
RHN1595	batch_2	day0	nai-n3	single	78.9104
RHN1596	batch_2	day0	nai-n3	single	68.6351
RHN1597	batch_2	day0	nai-n3	single	72.3752
RHN1598	batch_2	day0	nai-n3	single	68.7964
RHN1599	batch_2	day0	nai-n3	single	64.1973
RHN1600	batch_2	day0	nai-n3	single	75.0952
RHN1601	batch_2	day0	nai-n3	single	69.0967
RHN1602	batch_2	day0	nai-n3	single	70.6251
RHN1603	batch_2	day0	nai-n3	single	76.6708
RHN1604	batch_2	day0	nai-n3	single	71.4378
RHN1605	batch_2	day0	nai-n3	single	72.4091
RHN1606	batch_2	day0	nai-n3	single	76.9514
RHN1607	batch_2	day0	nai-n3	single	74.5332
RHN1608	batch_2	day0	nai-n3	single	76.6589
RHN1609	batch_2	day0	nai-n3	single	76.1599
RHN1610	batch_2	day0	nai-n3	single	78.0895
RHN1611	batch_2	day0	nai-n3	single	69.4665
RHN1612	batch_2	day0	nai-n3	single	74.6473
RHN1613	batch_2	day0	nai-n3	single	77.3723
RHN1614	batch_2	day0	nai-n3	single	70.7309
RHN1615	batch_2	day0	nai-n3	single	80.0051
RHN1616	batch_2	day0	nai-n3	single	72.3367
RHN1617	batch_2	day0	nai-n3	single	76.5361
RHN1618	batch_2	day0	nai-n3	single	64.7143
RHN1619	batch_2	day0	nai-n3	single	72.0477
RHN1620	batch_2	day0	nai-n3	single	73.9435
RHN1621	batch_2	day0	nai-n3	single	76.489
RHN1622	batch_2	day0	nai-n3	single	78.3957
RHN1623	batch_2	day0	nai-n3	single	81.3703
RHN1624	batch_2	day0	nai-n3	single	77.0009
RHN1625	batch_2	day0	nai-n3	single	73.7803
RHN1626	batch_2	day0	nai-n3	single	73.5975
RHN1627	batch_2	day0	nai-n3	single	71.0001
RHN1628	batch_2	day0	dmso	single	82.6807
RHN1629	batch_2	day0	dmso	single	86.6234
RHN1630	batch_2	day0	dmso	single	94.1229
RHN1631	batch_2	day0	dmso	single	93.5206
RHN1632	batch_2	day1	nai-n3	single	70.9617
RHN1633	batch_2	day1	nai-n3	single	65.3819
RHN1634	batch_2	day1	nai-n3	single	74.4312
RHN1635	batch_2	day1	nai-n3	single	64.2202
RHN1636	batch_2	day1	nai-n3	single	71.5792
RHN1637	batch_2	day1	nai-n3	single	76.9817
RHN1638	batch_2	day1	nai-n3	single	76.1178
RHN1639	batch_2	day1	nai-n3	single	74.1181
RHN1640	batch_2	day1	nai-n3	single	66.336
RHN1641	batch_2	day1	nai-n3	single	66.4928
RHN1642	batch_2	day1	nai-n3	single	59.6724
RHN1643	batch_2	day1	nai-n3	single	68.4347
RHN1644	batch_2	day1	nai-n3	single	65.4707
RHN1645	batch_2	day1	nai-n3	single	75.4233
RHN1646	batch_2	day1	nai-n3	single	67.3702
RHN1647	batch_2	day1	nai-n3	single	76.9358
RHN1648	batch_2	day1	nai-n3	single	71.8896
RHN1649	batch_2	day1	nai-n3	single	61.9901
RHN1650	batch_2	day1	nai-n3	single	71.9039
RHN1651	batch_2	day1	nai-n3	single	73.5022
RHN1652	batch_2	day1	nai-n3	single	70.1469
RHN1653	batch_2	day1	nai-n3	single	73.5793
RHN1654	batch_2	day1	nai-n3	single	70.4346
RHN1655	batch_2	day1	nai-n3	single	69.5928
RHN1656	batch_2	day1	nai-n3	single	69.2111
RHN1657	batch_2	day1	nai-n3	single	69.7167
RHN1658	batch_2	day1	nai-n3	single	64.853
RHN1659	batch_2	day1	nai-n3	single	68.5507
RHN1660	batch_2	day1	nai-n3	single	68.1883
RHN1661	batch_2	day1	nai-n3	single	69.7098
RHN1662	batch_2	day1	nai-n3	single	56.8488
RHN1663	batch_2	day1	nai-n3	single	77.48
RHN1664	batch_2	day1	nai-n3	single	71.1344
RHN1665	batch_2	day1	nai-n3	single	73.4127
RHN1666	batch_2	day1	nai-n3	single	65.6508
RHN1667	batch_2	day1	nai-n3	single	66.2786
RHN1668	batch_2	day1	dmso	single	88.2528
RHN1669	batch_2	day1	dmso	single	84.7031
RHN1670	batch_2	day1	dmso	single	83.103
RHN1671	batch_2	day1	dmso	single	90.1243
RHN1672	batch_2	day7	nai-n3	single	64.6953
RHN1673	batch_2	day7	nai-n3	single	68.3737
RHN1674	batch_2	day7	nai-n3	single	66.8245
RHN1675	batch_2	day7	nai-n3	single	62.4551
RHN1676	batch_2	day7	nai-n3	single	66.3777
RHN1677	batch_2	day7	nai-n3	single	66.2845
RHN1678	batch_2	day7	nai-n3	single	65.2616
RHN1679	batch_2	day7	nai-n3	single	71.1663
RHN1680	batch_2	day7	nai-n3	single	60.4367
RHN1681	batch_2	day7	nai-n3	single	65.6696
RHN1682	batch_2	day7	nai-n3	single	61.309
RHN1683	batch_2	day7	nai-n3	single	66.3155
RHN1684	batch_2	day7	nai-n3	single	64.5272
RHN1685	batch_2	day7	nai-n3	single	64.0851
RHN1686	batch_2	day7	nai-n3	single	67.4489
RHN1687	batch_2	day7	nai-n3	single	70.6015
RHN1688	batch_2	day7	nai-n3	single	69.6712
RHN1689	batch_2	day7	nai-n3	single	67.1821
RHN1690	batch_2	day7	nai-n3	single	62.5221
RHN1691	batch_2	day7	nai-n3	single	62.8687
RHN1692	batch_2	day7	nai-n3	single	66.4394
RHN1693	batch_2	day7	nai-n3	single	65.9025
RHN1694	batch_2	day7	nai-n3	single	71.3065
RHN1695	batch_2	day7	nai-n3	single	66.8023
RHN1696	batch_2	day7	nai-n3	single	67.0433
RHN1697	batch_2	day7	nai-n3	single	61.5896
RHN1698	batch_2	day7	nai-n3	single	60.9054
RHN1699	batch_2	day7	nai-n3	single	61.0908
RHN1700	batch_2	day7	nai-n3	single	64.3641
RHN1701	batch_2	day7	nai-n3	single	63.6112
RHN1702	batch_2	day7	nai-n3	single	67.1115
RHN1703	batch_2	day7	nai-n3	single	69.5038
RHN1704	batch_2	day7	nai-n3	single	72.2438
RHN1705	batch_2	day7	nai-n3	single	66.1434
RHN1706	batch_2	day7	nai-n3	single	59.9219
RHN1707	batch_2	day7	nai-n3	single	60.2305
RHN1708	batch_2	day7	dmso	single	62.6106
RHN1709	batch_2	day7	dmso	single	82.2004
RHN1710	batch_2	day7	dmso	single	84.9864
RHN1711	batch_2	day7	dmso	single	81.0179
RHS3561	batch_2	h9	nai-n3	single	87.3763
RHS3562	batch_2	h9	nai-n3	single	88.446
RHS3563	batch_2	h9	nai-n3	single	81.7898
RHS3564	batch_2	h9	nai-n3	single	87.3028
RHS3565	batch_2	h9	nai-n3	single	83.0636
RHS3566	batch_2	h9	nai-n3	single	87.3552
RHS3567	batch_2	h9	nai-n3	single	85.7787
RHS3568	batch_2	h9	nai-n3	single	86.7401
RHS3569	batch_2	h9	nai-n3	single	86.9065
RHS3570	batch_2	h9	nai-n3	single	88.8089
RHS3571	batch_2	h9	nai-n3	single	87.4594
RHS3572	batch_2	h9	nai-n3	single	88.3053
RHS3573	batch_2	h9	nai-n3	single	80.8431
RHS3574	batch_2	h9	nai-n3	single	90.3757
RHS3575	batch_2	h9	nai-n3	single	89.4928
RHS3576	batch_2	h9	nai-n3	single	89.6472
RHS3577	batch_2	h9	nai-n3	single	89.6892
RHS3578	batch_2	h9	nai-n3	single	90.7802
RHS3579	batch_2	h9	nai-n3	single	86.397
RHS3580	batch_2	h9	nai-n3	single	86.9027
RHS3581	batch_2	h9	nai-n3	single	88.0632
RHS3582	batch_2	h9	nai-n3	single	89.6808
RHS3583	batch_2	h9	nai-n3	single	85.7926
RHS3584	batch_2	h9	nai-n3	single	87.2375
RHS3585	batch_2	h9	nai-n3	single	87.2124
RHS3586	batch_2	h9	nai-n3	single	85.4076
RHS3587	batch_2	h9	nai-n3	single	79.3064
RHS3588	batch_2	h9	nai-n3	single	85.49
RHS3589	batch_2	h9	nai-n3	single	87.6476
RHS3590	batch_2	h9	nai-n3	single	88.1578
RHS3591	batch_2	h9	nai-n3	single	88.0394
RHS3592	batch_2	h9	nai-n3	single	87.1269
RHS3593	batch_2	h9	nai-n3	single	88.8834
RHS3594	batch_2	h9	nai-n3	single	88.1515
RHS3595	batch_2	h9	nai-n3	single	86.9062
RHS3596	batch_2	h9	nai-n3	single	88.407
RHS3597	batch_2	h9	dmso	single	90.4637
RHS3598	batch_2	h9	dmso	single	90.7887
RHS3599	batch_2	h9	dmso	single	92.3307
RHS3600	batch_2	h9	dmso	single	93.5118

## Sheet: Table S2
Table S2: gene level RNA structure heterogeneity
gene	hESC	NPC	iNEU	NEU
RPS29	0.0020209	0.0180386	0.00745734	0.0523559
RPLP2	0.00203577	0.128655	0.082109	0.14118
RPL13A	0.00487689	0.0683106	0.0588727	0.114187
AC245033.1	0.00706118	0.16095	0.078228	0.141412
MTRNR2L12	0.0073079	0.027145	0.0243997	0.0324393
RPS20	0.00756395	0.108487	0.0536589	0.133017
RPL31	0.00758915	0.127418	0.0925942	0.154485
RPL28	0.00766156	0.10292	0.0837833	0.164879
RPL34	0.00865057	0.149205	0.130015	0.165787
MT-CO2	0.00948364	0.200771	0.145685	0.211935
H4C3	0.00958854	0.0720722	0.026959	0.0532168
RPS12	0.00990879	0.127467	0.144611	0.212795
RPL18A	0.0102312	0.0754002	0.0406692	0.11471
RPS3	0.0116402	0.0783861	0.0479468	0.135838
RPSA	0.0116814	0.168912	0.115754	0.18181
RPL35	0.0119701	0.139078	0.159658	0.16693
TOMM7	0.0119714	0.235969	0.245204
MTRNR2L1	0.0121804	0.024132	0.0276409	0.0511481
SLIRP	0.0127065	0.244414	0.242355
RPS27	0.0132352	0.102247	0.0620808	0.111868
RPL18	0.0140548	0.184989	0.117929	0.174032
H3-3A	0.0144137	0.295002	0.179809	0.242223
RPL12	0.0151418	0.157059	0.137465	0.270569
RPL32	0.0154919	0.187795	0.0920555	0.213528
RPL27	0.0159718	0.0818848	0.112624	0.136903
RPS28	0.0162052	0.115328	0.0850414	0.159615
RPL19	0.0166621	0.222967	0.159649	0.207074
AC011447.3	0.016828	0.0654096	0.0475449	0.0592758
RPS21	0.0172428	0.143162	0.0948503	0.15965
RPS24	0.0175792	0.181254	0.154258	0.284845
FTL	0.0177824	0.295654	0.208726	0.286865
RPS2	0.0188102	0.124262	0.0726543	0.160191
RPS25	0.0231493	0.1727	0.117246	0.221601
AC073610.2	0.0240772	0.0405636	0.0409454	0.0455902
MYL6	0.024698	0.249546	0.13771	0.198337
RPL36	0.0253012	0.100584	0.0928242	0.153779
RPS9	0.0253866	0.201206	0.142421	0.218713
MT-ND4L	0.0257423	0.220584	0.226756	0.225359
RPL13	0.0265805	0.150105	0.103931	0.196574
RPS17	0.0280677	0.0989035	0.0958797	0.164037
MT-CO1	0.0283689	0.265734	0.207745	0.235797
MT-CO3	0.0283848	0.226536	0.209857	0.24345
RPS18	0.0285363	0.150993	0.122621	0.196581
ATP5ME	0.0293936	0.22998	0.149524	0.218694
UBA52	0.0300384	0.0922985	0.125825	0.155787
MIF	0.0306636	0.135296	0.200005	0.231501
RPL11	0.0310546	0.173664	0.142522	0.220922
MIR302CHG	0.0313203
TMEM70	0.0315703	0.0374265	0.0423805	0.0386802
LINC00987	0.0321307	0.0801356	0.0676912	0.0683477
GAPDH	0.0334172	0.21791	0.202529	0.249771
RPS11	0.0338642	0.140216	0.0812231	0.135376
GSTP1	0.0355795	0.233189	0.231751	0.259094
RPS27AP5	0.0371172	0.101339	0.0718004	0.0915326
TMSB10	0.0380267	0.193871	0.120945	0.141366
UQCRHL	0.0396866	0.211719	0.157795
RPL23	0.0398302	0.163428	0.12879	0.180678
RPS13	0.040274	0.260368	0.181724	0.266801
RPL39	0.0404166	0.24057	0.173368	0.244667
POLR2L	0.0404849	0.171779	0.185424
RPL9	0.041267	0.200902	0.164866	0.27888
RPS5	0.0413412	0.171556	0.131822	0.228756
CFL1	0.0413904	0.271677	0.213527	0.256721
RPS16	0.0416415	0.101791	0.0926416	0.112208
UBB	0.0429265	0.239569	0.221937	0.270586
MTRNR2L8	0.0440971	0.0716571	0.0509969	0.0441731
TMSB4X	0.046518	0.212299	0.175634	0.180379
TPT1	0.0490307	0.31463	0.189365	0.286801
RPL23A	0.0503612	0.153885	0.138107	0.278492
AL627171.2	0.0504236	0.141997	0.0882738	0.163172
FAU	0.0507559	0.172096	0.158951	0.206291
RPL10A	0.0517378	0.248836	0.219471	0.254307
FTH1	0.0530726	0.315909	0.276079	0.309681
PTMA	0.0556292	0.26059	0.206273	0.278263
EEF1A1	0.0572221	0.304653	0.182833	0.297426
NME2	0.0587493
ACTB	0.0587631	0.22869	0.193945	0.230812
RACK1	0.0587714	0.172807	0.137297	0.201683
AC019205.1	0.0595226
RPS23	0.0597142	0.230942	0.189448	0.255253
MT-ND3	0.0603296	0.266921	0.175325	0.232482
HNRNPH1	0.0607077	0.245025	0.203049	0.286468
RPS6	0.0608756	0.156383	0.100441	0.174069
RPS19	0.0629488	0.109971	0.0446753	0.0568734
RPS27A	0.0643321	0.159402	0.143943	0.207597
RPL38	0.0643335	0.150707	0.151166	0.222963
RPL29	0.0650516	0.186601	0.159608	0.203232
RPL41	0.0656723	0.0784498	0.0752534	0.108014
EIF5AL1	0.0657296	0.0906283	0.088863	0.109411
GPX4	0.0658499	0.299973	0.247063	0.230469
OST4	0.0669726	0.241402	0.18392	0.243062
HLA-B	0.0675802
SSR4	0.0676593	0.294037	0.219679	0.240999
SERF2	0.0678177	0.195228	0.184899	0.175555
RPL7	0.0686005	0.25975	0.26651	0.274798
RPS3A	0.069175	0.244026	0.212769	0.293573
RPS10-NUDT3	0.069387	0.251974	0.252294	0.235835
ANAPC11	0.0699925	0.258556	0.189869	0.214874
ELOB	0.0702912	0.158921	0.137108	0.184772
RPL10	0.0703066	0.167473	0.0816074	0.184106
PFN1	0.0703742	0.281648	0.212395
RPL24	0.0705497	0.258803	0.213618	0.250797
ATP5MF	0.0706554	0.231091	0.224348
RBMXL1	0.0708117
COX8A	0.0716364	0.252326	0.23961	0.24629
SNRPN	0.0737267
AC005258.1	0.0740743
RPS14	0.0741862	0.0960617	0.0914167	0.0759515
RPLP1	0.0746218	0.0635118	0.0579461	0.108726
LRRC75A	0.0755837	0.0880296	0.136462	0.175126
RPL37	0.0757563	0.197145	0.128077	0.214807
RPL7A	0.0763849	0.282763	0.226772	0.254648
COX4I1	0.0763999	0.285555	0.246443	0.252591
MT-CYB	0.0765584	0.367105	0.346392	0.322371
CLPTM1	0.0775444
PRDX1	0.0777047
LINC01795	0.0779313
RPS15	0.0781288	0.132866	0.0911789	0.144572
H3-5	0.078753	0.101338
RPL3	0.0823042	0.260163	0.219231	0.260371
SNRPF	0.083342		0.206195
RPL8	0.0842877	0.149296	0.117954	0.232639
AP003175.1	0.085686
RPS10	0.0869136		0.16379
RPS26	0.0872633	0.229063	0.218603	0.252429
TMEM258	0.0876132	0.240647	0.249006	0.289767
MT-ND1	0.0877875	0.328855	0.324619	0.336818
AC138305.3	0.088403
POLR2F	0.0886654
LINC01709	0.0893021		0.14139
NPM1	0.0923073	0.355641	0.302586
NDUFB2	0.0933241	0.287843	0.206788
SELENOW	0.0940697
DLGAP4	0.094549
RPLP0	0.0950873	0.192127	0.186828	0.243197
RNF181	0.0954192
PLCG2	0.0964131	0.0687128	0.100792	0.102781
MT-ND4	0.0986796	0.287279	0.286985	0.278547
SNRPG	0.0988038
ATP5PF	0.0990199
AC005329.1	0.0993537
RPL4	0.0998421	0.264642	0.306399	0.301591
ATP5MPL	0.10108	0.252024	0.216388
RPL26	0.101368	0.308805	0.254154	0.273601
RPL17	0.101752	0.235433	0.173935	0.201764
NME4	0.102944
RMND5A	0.103251
NDUFS6	0.104303
PIM2	0.104757
AP005263.1	0.105378
IFITM3	0.105485		0.291234
MDK	0.107414	0.257286	0.132817	0.247922
PRNCR1	0.107428
U47924.2	0.108371
DBI	0.108651
NUDT22	0.109137
ATP5MC2	0.109444	0.270048	0.191176	0.224926
NDUFA11	0.109641	0.23668	0.206766	0.239531
AC112491.1	0.109934	0.124711
MT-ATP8	0.110107	0.263688	0.215931
GAS5	0.110452
TBL3	0.112081
MT-ATP6	0.11248	0.290468	0.289131	0.291936
NDUFB7	0.112715	0.233338	0.209188	0.197821
NDUFC1	0.11286
RPL35A	0.113841	0.189677	0.203236	0.182431
MT-ND6	0.114511	0.334099	0.333659	0.34166
human_small	0.117991	0.147862	0.142942	0.140429
IFITM1	0.118791
RPL6	0.119008	0.26071	0.209858	0.273749
RPL37A	0.119144	0.129606	0.075095	0.151461
LINC02617	0.119639
AC124312.1	0.120082
HNRNPA1L2	0.120166	0.183511	0.193806	0.194778
CRACR2B	0.120277
C12orf57	0.121002	0.240709	0.220101
COX5B	0.121088	0.241535	0.264379	0.258996
ATP5MF-PTCD1	0.121498
INTS1	0.121628
BOLA2B	0.12185
LSM7	0.122481	0.258334	0.245341
FKBP1C	0.122988
RPL21	0.124117	0.186018	0.0915107	0.20875
APRT	0.12436	0.320608
NDUFA4	0.124381	0.302264	0.297748	0.303699
DDX41	0.124566
NACA	0.12467		0.280255	0.301926
PSMA6	0.125154
RPL27A	0.125376	0.129025	0.11567	0.166806
ZDHHC12	0.125523
EIF3F	0.126031	0.246889	0.242212
HINT1	0.12654	0.29739	0.248306	0.287287
UCHL1	0.126905
AC005253.2	0.127126
ELAC2	0.127171
LSM4	0.127727
UQCC2	0.127931
LRRK1	0.128399
MRPL32	0.129024
NDUFA13	0.129047
TIMM13	0.129103		0.210419
AD001527.2	0.129168
HMGA1	0.129469	0.252971	0.255718	0.252483
CD24	0.129551
MRPL53	0.129834
STARD4-AS1	0.130492
AURKAIP1	0.131375	0.263695	0.197282
PLEKHM2	0.131414
ATOX1	0.131438
ATP5MC3	0.13151	0.314861	0.293457
LINC02582	0.131649
SNHG5	0.131782
RCN1	0.131792
NOTCH3	0.132097
ATP5MD	0.132242		0.264967
NDUFS7	0.132281
EEF1G	0.132308	0.245869	0.261183	0.274538
FNDC10	0.132384
C4orf48	0.132817	0.145335	0.184207	0.134297
MAD2L2	0.133313
BRAT1	0.133542
TPI1	0.133599	0.284286	0.303146	0.312973
RDX	0.134581
MED16	0.134987
OAZ1	0.13511	0.317369	0.315293	0.261282
PLEKHJ1	0.135178
YBX1	0.135876	0.306735	0.292691	0.296975
MT-ND2	0.136018	0.350769	0.354621	0.332174
MRPL23	0.136413
HSP90AB1	0.136767	0.331763	0.349849	0.336639
RPL5	0.137515	0.310775	0.268643	0.30308
SUMF2	0.137721
AC008894.3	0.138472
FAM89B	0.13873
PRR19	0.13879
COX17	0.139193
KRTCAP2	0.139225	0.226268	0.203708
RPL30	0.139593	0.185083	0.173285	0.239612
MVB12A	0.139896
RPL36A	0.140006	0.209427	0.226882	0.276679
KIF1C	0.140174
UQCR10	0.140287	0.287635	0.229689	0.21304
AP003392.3	0.140405
H2AZ1	0.140544	0.347843	0.345955	0.299304
SEMA6B	0.140558
NDUFS5	0.141188	0.306257	0.328916	0.295883
RPA1	0.14122
RPL36AL	0.14191
TPM1	0.142178
CALM2	0.142306
AC104116.1	0.142494
PSMB4	0.142879	0.307807	0.284491	0.249523
DYNLL1	0.142957
SLC39A10	0.143019
PARK7	0.14304
DAG1	0.14337
ANKRD9	0.143379
NDUFA3	0.143705	0.219151	0.214775	0.230082
PRR36	0.143749
RPS7	0.144176	0.29237	0.24313	0.30927
SERP1	0.144191
ARHGEF19	0.144226
FAM83H	0.144275
APOC1	0.144329
AC091607.2	0.144553
A1BG	0.144801
ATP5MG	0.144985	0.255194	0.280818	0.295414
ATG12	0.145427
HNRNPA2B1	0.145504	0.282142	0.354748	0.271129
AC027290.2	0.145569			0.231301
LSM6	0.145749
GPAA1	0.145765
UBQLN4	0.145786
COX7A2	0.145983	0.296748	0.277142	0.304325
VAMP8	0.147307
FOXD3-AS1	0.147375
SRP14	0.147426	0.236859	0.258331	0.27263
RCC1L	0.147639
ZNF543	0.147644			0.189134
TRAPPC5	0.147732
MRPS34	0.147799
CORO1B	0.148232
YEATS4	0.148914
TNNT1	0.148915
MYEF2	0.14906
RPS8	0.149299	0.131658	0.105019	0.248221
ZMYND8	0.149319
GRAMD1A	0.149556
SAMM50	0.149921
H3-3B	0.150159
RPS27L	0.150229
COX6A1	0.150616	0.242348	0.29593	0.217944
JPT1	0.150757	0.295828	0.21425
HES6	0.150883
VDAC1	0.151134
HNRNPL	0.151599	0.161269	0.161302	0.203009
RBBP5	0.151623
CLTB	0.152039
PSPH	0.152292
RPS4X	0.152329	0.284	0.235558	0.283154
FXYD5	0.152449
SORBS3	0.152451
YDJC	0.15279
RPL14	0.152893	0.285859	0.28566
MTDH	0.15301
EFNA2	0.153019
AL354919.1	0.153439
MYL6B	0.153613
FUBP1	0.154099	0.236733	0.279241	0.239738
SELENOS	0.154149
SMIM20	0.154555
NDUFB9	0.154572
AC012368.1	0.154976
CTTN	0.154986
CNN2	0.155105	0.2042	0.216814
UQCRB	0.155108
AEN	0.15521
S100A11	0.155492
ATP5F1E	0.155912	0.238273	0.245855	0.258747
DDX11	0.156484
CIB2	0.156672
SH3GLB1	0.157078
UBL5	0.157207	0.259703	0.270393	0.260499
YWHAE	0.15729	0.290923	0.217146	0.264324
LY6E	0.157305
DAPK3	0.157454
AL392023.2	0.15759
MCRS1	0.157796
AC145207.4	0.157899
SLC25A6	0.158151	0.297354	0.313342	0.301681
YWHAZ	0.158187
HMGB1	0.15824	0.285812	0.272587	0.300269
UQCRQ	0.158363	0.286731	0.248623	0.264449
NOCT	0.159245
PHPT1	0.159502	0.275351		0.263693
MALAT1	0.159686	0.20373	0.185719	0.155812
BCAS4	0.159819
PSMB6	0.159967	0.256999	0.270755
AL137800.1	0.160019
TXN	0.160128
AC104791.2	0.16013
AC010624.5	0.160133	0.143935
ARFGAP2	0.160223
AURKA	0.160237
HLA-C	0.160547
GADD45GIP1	0.160747	0.285264
GUK1	0.160821
COX6B1	0.161058	0.298693	0.284343	0.231667
AGPAT2	0.161604
AFMID	0.161738
MZT2A	0.161741	0.23851	0.178002
ZNF593	0.162021
ATP6V1F	0.162058	0.232413
HMGN2	0.162277	0.262175	0.236911	0.252546
COL26A1	0.162355
COMMD6	0.162376
RAC1	0.162529
INMT	0.162635			0.185771
DHX33	0.163289
CCNE1	0.163652
EEF1B2	0.163715	0.287726	0.321503	0.314116
CENPW	0.163742
WDR45B	0.16415
ACTN1	0.164164
MRPL41	0.164174	0.185051	0.210779
MITD1	0.164499
CCDC137	0.164775
TIMM8B	0.165293	0.295471	0.211285
PRDX2	0.165327	0.295658	0.282688	0.291838
UPK3BL1	0.165329	0.132821
SYF2	0.165437
FDXR	0.165446
HSPE1	0.165456		0.260853
NANOG	0.165542
GTPBP1	0.165633
CAMTA1	0.165774
SNHG29	0.165876
AC073611.1	0.165942
NINJ1	0.166024
ROMO1	0.166044	0.238372	0.222166	0.210119
RPL15	0.166172	0.233259	0.207409	0.302852
POLR2I	0.166229	0.256381
LRRC58	0.166333
STK11	0.166401
CYBA	0.166429
MANBAL	0.16644
DGCR8	0.166565
COX7C	0.166752	0.246372	0.222256	0.320623
TM7SF2	0.16695
SNRPD2	0.16708	0.271054	0.250089	0.282356
LDHB	0.167117	0.291226	0.27035	0.311677
TMA7	0.167245	0.260802	0.279584	0.292497
TCEAL8	0.167252
B4GALT2	0.16731
SNRNP40	0.167536
SDC4	0.167646
LAMTOR2	0.168262
ATP5F1D	0.16874
NOP10	0.168809
CST3	0.168836
TOMM5	0.168873
ARPC1B	0.168997
COX14	0.16913
LINC01001	0.169399
AC106707.1	0.16941
UPP1	0.169454
CSK	0.16946
ZNF444	0.169493
CTSD	0.169656
TMEM259	0.169884
MRPS24	0.170058
MRPL4	0.170125
C19orf53	0.170154
TET1	0.170251
DNPH1	0.170628
DNAJC11	0.170678
ISG15	0.170875
AC009055.2	0.170923
AC253536.7	0.171149
VASP	0.171253
ETFB	0.171642
EMC6	0.171753
SMYD5	0.172037
NEDD8	0.172144	0.236824	0.292609
ACBD7	0.172162
CDKAL1	0.172227
BEX3	0.172284	0.319593	0.303688	0.302173
XYLT2	0.172343
LAMTOR4	0.172414
UBR4	0.172434
RANBP1	0.172496		0.250906
RSRC2	0.172507
GRHL2	0.172687
RARRES2	0.173077
BRMS1	0.173281
PEBP1	0.173295	0.312633	0.292241	0.166199
MBOAT7	0.17333
PTPN14	0.173356
SCAMP5	0.173364
NEIL2	0.173392
GPX1	0.173527	0.278133		0.188484
PFDN5	0.17353
NME1	0.173548	0.302909	0.256663
TMEM160	0.173566
SNRPB	0.173885	0.254005		0.204579
ALDOA	0.174067	0.204319
LRRN1	0.174087
AP1M2	0.174183
GALK1	0.17419
ZDHHC16	0.17421
LDHA	0.174228
ATP6V1E1	0.174839
UBXN1	0.175089
POP5	0.175132
NDUFC2	0.17535
MRPL38	0.175399
PRELID1	0.175504		0.246487
PKIB	0.175516
ACTG1	0.175601	0.295232	0.264247	0.288932
SGTA	0.175888
KEAP1	0.176018
ATP1A1	0.176083
PSMD14	0.176104
REEP2	0.176181
TMEM141	0.176362
CHMP7	0.17641
RNASEH2C	0.176452
EIF4EBP1	0.176666
ARL2	0.177079	0.246511
DDX52	0.177197
TCTN2	0.17726
KLF16	0.177614
SHISA2	0.177738
NDUFAF4	0.177749
CARHSP1	0.177968
H1-5	0.178005
LINC00665	0.178116
STMN1	0.178151
DHX38	0.178223
EDF1	0.178301	0.286607	0.248823
ATP5IF1	0.178556
EP300	0.178567
FAAP20	0.178773
LRFN4	0.178791
FAM50A	0.178853
DANCR	0.178928
ALDH1B1	0.178985
ATP5PO	0.179016		0.308928
AP000812.4	0.179029
CXADR	0.179136
SCAF11	0.179163
CD151	0.179288
C8orf33	0.179319
HELLS	0.179427
NUDT1	0.17946
PGAM5	0.179604
SNURF	0.179693
TRAPPC2L	0.179745
ZNF385D	0.179883		0.238233	0.191397
POMP	0.179969	0.27298	0.256018
XPO6	0.180163
NDUFB4	0.180299
RNF126	0.180411
SNHG19	0.180481
RHOF	0.180517
AC006064.6	0.180531
RPL22L1	0.180558
RHBDD3	0.180682
WDR4	0.180716
EIF3J	0.181001
LRPAP1	0.18117
TMTC3	0.181444
EIF5B	0.181455
LRPPRC	0.181457
ASMTL	0.181849
TIMM17B	0.181862
TMEM14B	0.182048
ENO1	0.182101	0.277367	0.293667	0.297253
CTBP1	0.182289	0.229979	0.218863
MRPL19	0.182516
COLGALT1	0.182535
MRPL12	0.182628
TIMELESS	0.182694
RNASEK	0.182753	0.167789
AP2S1	0.182783
SART1	0.183037
MAGED2	0.18304
HMG20B	0.183205
MTCH1	0.183282
SEMA6A	0.183421
VPS28	0.183656
NDUFS8	0.183782	0.215866	0.291139
TOP1MT	0.184003
TLN1	0.184008
DBP	0.184047
PLEKHO1	0.184088
RBM28	0.184218
WNK1	0.184274
RNF187	0.184486
PEG10	0.184586
VPS33A	0.184694
TMPO	0.18472
PAQR4	0.184731
CALR	0.184897	0.232597	0.219965	0.230437
COPE	0.18504
STC1	0.185051
JUP	0.185105
SIVA1	0.185149		0.252819
NELFB	0.185323
ADGRL1	0.185325
AC004148.1	0.185347
ALYREF	0.185455
GIGYF1	0.185501
H1-4	0.185509
NDUFAF8	0.185533
ZNF483	0.185536
ATP6V0B	0.185735
EIF1AD	0.186184
SHC1	0.18677
PPIA	0.186827	0.272037	0.265884	0.286392
UBTF	0.187246
FAM234A	0.187402
GAL	0.18747
RRM1	0.18756
TXNDC17	0.187563
PRDX5	0.187724	0.305553	0.288788
PHLDA1	0.188121
ID3	0.188274
TRMT1	0.188314
AC145207.2	0.188341
SRF	0.188425
NDUFB8	0.188603	0.242726	0.254307
NPC2	0.188662
DPF2	0.188839
YME1L1	0.188888
GYG2	0.189219
RBM38	0.189313
FBXW5	0.189366
LSM12	0.189485
TRMT112	0.189766	0.301574	0.288872
MTG1	0.189766
USP28	0.189858
VTI1B	0.189882
FBXO22	0.18992
ANKRD13B	0.189953
CENPB	0.189993
SYNGR2	0.190197
UQCRH	0.190271	0.298938	0.301221	0.259739
FIS1	0.190334
MORF4L1	0.190453	0.251242	0.279086	0.254517
MRPS17	0.19048
COL6A1	0.19055
ILRUN	0.190555
ATAD3A	0.190626
ALKBH7	0.190668
LINC00458	0.190702
CAPN15	0.190729
MFSD3	0.190765
DPP3	0.190809
ZNF358	0.190832
SNW1	0.190893
PSMG4	0.190985
SPATC1L	0.19111
RRP1B	0.191135
DBF4	0.191147
RAB11B	0.191216
GRWD1	0.191337
NOC2L	0.19139
CHMP1A	0.191426
SH3BGRL3	0.191489		0.246934
MRPL52	0.191704
ASCC3	0.191733
PUS1	0.191894
CKS2	0.192003
COL18A1	0.192089
PDCD5	0.192183
IFITM2	0.192228	0.228615
CD276	0.192249
NUP43	0.192277
SNRPC	0.192284		0.26674
GNL1	0.192342
IFNGR2	0.192349
USP5	0.19245
SNRNP27	0.193149
PFKL	0.193311
TRABD	0.193558
HSPB1	0.193577
NMRAL1	0.193669
ERAL1	0.19397
KDELR1	0.193993
TBCA	0.194026
FUS	0.194258	0.212769	0.230339
POLE4	0.194354
GCHFR	0.194358
USF3	0.194376
SLC50A1	0.194426
DIAPH2	0.194466
SMARCD1	0.194631		0.199546
CARM1	0.194665
PRR13	0.194678
TYRO3	0.194751
TAF6	0.194756
IFI6	0.194834
VEGFB	0.194906
AC026954.2	0.194998
C12orf45	0.195105
MPG	0.195275
RTKN	0.195308
PPP1R14B	0.195521
TBCB	0.19574
GGA2	0.195876
TSTD1	0.196004
POU5F1B	0.196041
SCAND1	0.196171
NSRP1	0.196209
PLCXD1	0.196336
NAA38	0.196456	0.175588
CSRP2	0.196621
MRPL20	0.196622
FRAT2	0.196648
EIF1	0.196656
C20orf27	0.196728
MFSD10	0.196804
HACD3	0.196933
BCR	0.196988
E2F4	0.197173
POLD1	0.197188
LARP4B	0.197307
ATP6V0C	0.19733
TNKS1BP1	0.197438
SYAP1	0.19745
CHCHD5	0.197456
CNPY3	0.197618
NHP2	0.197629	0.295014	0.286035
AC117378.1	0.197667
CENPH	0.197816
FPGS	0.19786
EGLN2	0.198
FOXH1	0.19804
H2AC14	0.198142
SRP19	0.198488
PKN1	0.198576
TADA3	0.198648
CIAPIN1	0.198722
CSTF1	0.19873
APOE	0.198734
EPHA1	0.198767
RNF220	0.198781
TMEM11	0.198782
IGFBP2	0.198792	0.282422	0.220307
AC010422.8	0.198844
SDF4	0.198954
RBX1	0.19911	0.304867		0.266114
PRPF4B	0.199135
PMVK	0.199241
WARS1	0.199319
GRINA	0.199456
PGP	0.199458
TXNRD1	0.199462
NUP50	0.199489
MED22	0.199518
MED4	0.19952
RAN	0.199552	0.31261	0.330158
AC004882.3	0.199744
SPINT1	0.199923
ARPP19	0.199964
EEF1AKMT4	0.200208
PSMB3	0.200338		0.279262
ZNF787	0.200378
UQCR11	0.200431	0.20038	0.262289	0.248286
NDUFV3	0.200777
PTGES2	0.201073
IMPDH2	0.201329	0.275434
CENPX	0.201575
COX5A	0.201951
ATP5PD	0.201964
LAGE3	0.201988
AC236668.1	0.202051
ST6GALNAC6	0.202126
PSMD12	0.202164
REX1BD	0.202362
HIGD2A	0.202373
PET100	0.202522	0.257641	0.250883
ZFP36L2	0.202778
NACC1	0.202832
PAXX	0.202875
AC006064.4	0.202938	0.23169	0.17529
EIF3CL	0.202965
BTF3	0.202969	0.299745	0.297232
LYRM4	0.202996
CAVIN1	0.20314
SAFB	0.203226
MIIP	0.203302
SELENOM	0.203316
ZMYM3	0.203361
FCGRT	0.203361
PPIB	0.203413		0.195616
WDR76	0.203451
DDX54	0.203476
INSR	0.203499
SNHG8	0.203511
ECI2	0.203534
ANTKMT	0.203636
AL078459.1	0.203643		0.257913	0.293855
PSMD4	0.204027
LSR	0.20408
PSMC1	0.204166
PFKP	0.204196
TUBA1B	0.204224	0.270024	0.272507	0.292416
NDUFB11	0.204257		0.263996
SQLE	0.204335
ATP1B2	0.204412
DSG3	0.204454			0.182092
SURF2	0.204488
HNRNPH2	0.204506
DYNC2I2	0.204533
CTDSP2	0.20454
CYB5B	0.204574
SSBP1	0.204691
SNHG6	0.204723
ZCRB1	0.204834
SLC52A2	0.204881
NDUFAF3	0.204908
DRAP1	0.204925
TMED3	0.20509
TWF2	0.205119
RPL7L1	0.205145
RRP1	0.205148
ATAD3B	0.20526
NUBP2	0.205611
BIRC5	0.205804	0.283075	0.312921
PSMA7	0.206042	0.215838	0.25897
TUSC2	0.206147
CSNK1E	0.206231
WTAP	0.20626		0.279876
SNRPE	0.206356		0.314702
AMD1	0.206381
HCFC1R1	0.206386
SYN3	0.206401
TMEM256	0.206406
TCF20	0.206458
ASL	0.206566
GTPBP6	0.206682
YKT6	0.206737
ETV5	0.206825
NME3	0.206906
ZNF219	0.206935
PEDS1	0.206941
THOP1	0.206944
USP39	0.207051
U2AF2	0.207139
AL161431.1	0.207163
LAMP1	0.207305
SELENON	0.20738
SLC35B1	0.207382
EXOSC6	0.207416	0.238408
CHCHD10	0.207638
TRAF7	0.207728
BSG	0.207789	0.245561
MAPKAPK3	0.207856
GART	0.207909
MT-ND5	0.207938	0.335968	0.341167	0.348929
MICOS13	0.207949
PQBP1	0.208106
PABPN1	0.20849
SEC61B	0.208506
PTDSS1	0.208507
RPS15A	0.208591	0.20035	0.157562	0.19412
SLC12A2	0.208635
BAK1	0.208722
DCAKD	0.208746	0.228454	0.214055	0.237836
CLTA	0.208804
MT1X	0.20884
DVL1	0.208925
FMC1	0.208941
TOMM22	0.208954	0.269947	0.211549	0.223898
TBCD	0.209101
NMB	0.209147
CRABP2	0.209206	0.294099
MZT2B	0.209242
MAPK6	0.209305
MTMR14	0.209308
XBP1	0.209324
NAA15	0.209325
PTDSS2	0.209358
EEF2	0.209448	0.269596	0.229706	0.26512
RNASEK-C17orf49	0.20949
CCAR2	0.209571
MAPKAP1	0.209641
THY1-AS1	0.209653
ADSS2	0.209753
MRPL55	0.209865
OLFML3	0.209899
MGST3	0.210029
ISG20L2	0.21006
EIF2S3	0.210127	0.323807	0.328634	0.278892
POU5F1	0.210219
TSR3	0.210247
CEBPZ	0.210324
MTX1	0.210344
GTF3C1	0.210401
COX6C	0.210408	0.288575	0.290259	0.292992
SUB1	0.210417
HM13	0.210493
ATF4	0.21063
VPS4A	0.210807
NOSIP	0.210839
RALBP1	0.21084
API5	0.210978
RBPMS	0.211121
AL591030.1	0.211303
EXOSC8	0.211316
BANF1	0.211363
POLE3	0.211386
MRPS9	0.2116
OXLD1	0.211634
SRSF10	0.211635
CPNE1	0.2117
PFDN4	0.211916
ERCC2	0.211985
CDS2	0.212039
PHIP	0.21208
OTUB1	0.212149
IQCK	0.212236
ALG3	0.212458
TDGF1	0.212553
DGKZ	0.2126
XRCC6	0.212606	0.279003	0.223	0.27201
ACOT13	0.212741
LCMT1	0.212765
HDAC1	0.212857
AKT2	0.212861
OGA	0.212947
FNBP1L	0.213168
SEC61G	0.213211	0.297039
ALDH16A1	0.213247
CKAP2	0.213473
NABP2	0.213474
EXTL3	0.213567
ARID3A	0.213571
HLA-A	0.213593
BRD3	0.213679
UBE2M	0.213702	0.212916
MTFP1	0.213835
MEPCE	0.213864
NDUFS2	0.213949	0.225766
MRPL47	0.213963
TRIM28	0.214089	0.281161	0.214906
AC127024.7	0.2141
RTF1	0.214195
ERGIC3	0.214219	0.320227
BUD23	0.214234
SNX17	0.214433
FAM136A	0.214495
ERG28	0.21468
GNG5	0.214908		0.214101
TEX10	0.214963
COA1	0.215264
CPSF4	0.215391
MNAT1	0.215437
MRPS21	0.215442		0.158304
KCNQ2	0.215531
TAGLN2	0.215572
DNAJB1	0.215653
BAX	0.215704
MANF	0.215715
PRPF31	0.215821
RTCB	0.21588
RRP12	0.215913
Z99129.3	0.215914
H1-10	0.21592	0.237709	0.225033	0.192796
PAPOLA	0.215933
WDR43	0.215945
NDUFB10	0.215954	0.293092
VAC14	0.216082
CMSS1	0.216166
SNRNP70	0.216299
IRF3	0.216382
POLR2E	0.216429
TMX1	0.216483
HNRNPA1	0.216582	0.260933	0.217746	0.268355
R3HDM4	0.216601
DARS1	0.216604
PSMB5	0.216623	0.245393	0.268504
NANS	0.216654
TNFRSF12A	0.216688
PES1	0.21681
DMAC1	0.217004
H2AJ	0.217043
NOP53	0.217072	0.24169	0.261762	0.212281
HNRNPM	0.217154	0.26408	0.249959
MIAT	0.217199
GIPC1	0.217206
EIF4EBP2	0.217221		0.147181
ANAPC15	0.217265
TOP2B	0.21748
EIF2AK2	0.217481
AKT1	0.217488
APEH	0.217499
IDH2	0.217518	0.214316
CENPN	0.217594
DCTN1	0.217607
FAM174C	0.217617
B4GALT1	0.217679
CNN3	0.217816	0.267846	0.264857	0.270047
GPC3	0.217967
AHCYL1	0.217972
CCNF	0.218027	0.230512
DDX27	0.218044
TRIP10	0.218456
SKI	0.218603
AAAS	0.218645
PLXNB1	0.218665
UQCC3	0.21868
DKC1	0.218686
FZD7	0.218702
AP2A1	0.218787
SPARC	0.218793
CAPNS1	0.218801
PHGDH	0.218833
FSCN1	0.218879
ATG101	0.218881
TUBA1C	0.218886
MKNK2	0.219
USP22	0.21908	0.289422		0.226456
SNU13	0.219124
MIF4GD	0.21918
LRRC7	0.219237			0.199811
CENPM	0.21925
BLOC1S1	0.219367
TOB2	0.219406
ZSCAN10	0.219725
EHMT1	0.219753
PSMB10	0.219804
TSEN54	0.219809
ARID1B	0.219851
KRT10	0.219964
ACACA	0.220097
MRPL51	0.220111		0.283425
CDIPT	0.220143
ATP6V1A	0.220368
CYP51A1	0.220525
ZNF462	0.220614
DUSP23	0.220644
CUTA	0.220743	0.265924	0.274883
SAT2	0.220754
MVD	0.220824
SLC5A6	0.22095
RBM39	0.221012
CENPV	0.221046	0.301507	0.269317
PPRC1	0.221091
ITM2B	0.221118
GTF3C5	0.221194
NT5DC2	0.221203	0.257798	0.277589	0.260562
TPM3	0.221263
SELENOH	0.22139		0.192885
HELLPAR	0.221481	0.215823	0.236561	0.228546
USB1	0.221504
ZBTB3	0.221533
EEF1D	0.221546	0.300451	0.296074
BYSL	0.221623
RIOX1	0.221789
CYC1	0.221796
ECSIT	0.221809
STXBP4	0.221921
AC134407.2	0.221925
SPG21	0.221967
LETM1	0.222017
PHLDA3	0.222022
LIMD2	0.222096
KHSRP	0.222192
TAGLN	0.222234
WDR46	0.222254
UBE2G1	0.222254
UROD	0.222382
TRIOBP	0.222388
IMPDH1	0.222408
EIF3E	0.222459
BEST1	0.222461
CCDC85B	0.222533
NFE2L1	0.222541
NUDT16L1	0.222545
SUPT5H	0.222574
NOP16	0.222576
FLCN	0.222607
ZFAS1	0.222648
PTOV1	0.222677	0.244046	0.286396	0.265744
TUBB	0.2227	0.333526	0.332134	0.31606
PYCR1	0.222759
ALDH6A1	0.222783
EIF3K	0.222823
AC011448.1	0.222931
TRPC4AP	0.222937
DNM2	0.22296
AC087393.2	0.222973
PSME4	0.223057
HDGFL3	0.223218
MTLN	0.223331
RNH1	0.223333
CNFN	0.223337
UGDH-AS1	0.223393			0.230907
CAPN1	0.223462
EWSR1	0.223733
CHMP2A	0.223757
AC138207.7	0.223855
TKT	0.223953	0.245871	0.310695
KIAA1522	0.223985
JUND	0.22403
THYN1	0.224202
PLTP	0.224218
RPL39L	0.22428
GET3	0.224363
GPN3	0.224433
NUP93	0.224543
NLE1	0.224566
AC126768.2	0.22457		0.256069	0.195106
GIT1	0.224617
PTPA	0.224658
CA11	0.224665
RPS19BP1	0.224712
EML4	0.224767
ISOC2	0.224772
CNOT11	0.224776
PDPN	0.224821
EPPK1	0.224844
C2orf68	0.224858
SMO	0.224863
ASS1	0.224939
METTL26	0.225196
MYG1	0.22528
DHX36	0.225285
RND3	0.225406
CISD1	0.225424
RSPH9	0.225426
HNRNPA1P48	0.225463
CDKN2AIPNL	0.22548
RPUSD1	0.225525
SAMD1	0.225563
COX7B	0.225601	0.231656
PTPN11	0.225625
CSTB	0.225685
BMS1	0.225749
WSB1	0.2258	0.20912
SLC20A1	0.225815
BCKDK	0.225834
MRTO4	0.225894
SOD1	0.225906	0.278462	0.28922
RRP36	0.22591
GDI2	0.225931	0.252542
EIF4A2	0.226021
MTFMT	0.226106
PPP1CA	0.226117
TMED2	0.226192
TNPO3	0.226234
FASN	0.226266
CCDC59	0.226291
NUDT5	0.226298
IGF2BP2	0.226302
AUP1	0.226341
ZCCHC3	0.226453
TPD52L2	0.226454
LLGL1	0.226477
HSP90AA1	0.226541	0.372732	0.369056
SSNA1	0.226742
CLPTM1L	0.226819
STX10	0.226875
SND1	0.226881
MRPL45	0.226971
SF3B5	0.226976	0.195069
C1orf122	0.226987
SHKBP1	0.226989
UBAP2	0.22699
AHSA1	0.227002
MAF1	0.227006
MARCKSL1	0.227035	0.313309	0.293884	0.31305
TRAPPC1	0.227117
RERE	0.22715
CSNK2B	0.227169
CASC3	0.227208
MOB1A	0.227283
TMED9	0.227377
FARSA	0.227397
RABL6	0.227441	0.22214
SMIM12	0.227526
CIRBP	0.227616	0.261636	0.211863	0.223847
IMP4	0.227735
TMEM184B	0.227743
TTLL12	0.227806
NSFL1C	0.227856
PAIP2	0.227897
ZNF217	0.2279
UBAC1	0.227946
POGZ	0.228066
GCN1	0.228079
RABAC1	0.228126	0.253796	0.256718
BOK	0.22813
ZBTB44	0.228291
SRPRB	0.228301
ECI1	0.228376
RBM14	0.228444
TSC22D2	0.228456
ACTN4	0.228478
JPH4	0.228616
CIB1	0.228654
PUM3	0.228705
TMEM223	0.22874
RBM15B	0.228808
SLC39A1	0.22891
SMARCA4	0.228993
FOXM1	0.229198
THOC3	0.229306
PFAS	0.229361
UBXN2B	0.2294
FBLN1	0.22948
COX7A2L	0.229536
LONP1	0.229608
DHX30	0.229613
MSANTD3	0.229701
SLC25A5	0.229703
RHOT2	0.229789
NUCB1	0.229839
BCL10	0.229877
CRABP1	0.229898	0.239179	0.129443	0.188936
UBE2S	0.229913	0.199988
RREB1	0.229967
ARMC6	0.230075
SERPINH1	0.230176
CRIM1	0.230184
NENF	0.230187
KRT8	0.23021
RCC2	0.230212
TEDC2	0.230214
TBL1XR1	0.230324
DAXX	0.230382
KIF1A	0.230442
PSMD3	0.230516
NDUFA1	0.230589	0.285044	0.260738	0.254386
LRRC8A	0.230695
MAP2K2	0.230744
MAGED1	0.230761
ARID2	0.230789
HBS1L	0.230858
CASP2	0.230887		0.203501
IPO4	0.230902
ATP5MC1	0.230924	0.218252
GID8	0.230939
RAB34	0.230941
MGAT4B	0.230946
YIF1B	0.231029
ESRG	0.23104
CYFIP2	0.231062
SMARCB1	0.231077
PGAM1	0.231178	0.249053
TTC39C	0.231241
IMMT	0.231287
NXN	0.231297
SF1	0.231316	0.292536	0.254604
TAF11	0.231365
SNRNP25	0.231405
ZSWIM1	0.231432
ULBP3	0.231497		0.208213	0.184188
TRIM5	0.231524
NAP1L1	0.231563	0.321041	0.346539	0.309652
RAB2A	0.231603
MSI1	0.231622		0.251617	0.20726
ACVR2B	0.231668
SS18	0.231802
C11orf98	0.231829
AKR7A2	0.231852
C7orf50	0.231927
OXA1L	0.231949
UBE2Z	0.231986
FEN1	0.231995
ALKBH5	0.232047
EIF3M	0.232056
MGC32805	0.232184
TGIF2-RAB5IF	0.232202
AL355075.4	0.232207
SLC7A3	0.232296
RFWD3	0.232387
PELP1	0.232403
SET	0.232428	0.128654	0.117391	0.0891005
POLR1H	0.232543
RRP15	0.232723
SMG5	0.232751
CHD8	0.232755
BCAR1	0.232805
PLCB3	0.232955
TMEM205	0.23297
BRI3	0.233165
ZNF738	0.233213
WFDC2	0.23329
TNPO2	0.233337
B3GNT7	0.233367
MRPL54	0.233481
ISYNA1	0.233523
CFDP1	0.233538	0.208695
PRMT1	0.233562
PHB	0.233577
RNF26	0.233622
SLC25A39	0.233653
SFXN1	0.233655
TTTY10	0.233878		0.198388	0.256583
DYNC1H1	0.233924
SEC62	0.233964
SEPTIN9	0.234009
RNF167	0.234059
RALY	0.234063
CBS	0.234216
CTNNBL1	0.234314
HDAC3	0.234333
NAXE	0.234342
RBM34	0.234403
BOP1	0.234461
GMPR2	0.234471
MDN1	0.234506
FGF2	0.23454
ENO2	0.234584
IDI1	0.23459
NSUN5	0.234604
THOC7	0.234635
KRT18	0.234723
EBP	0.2348	0.288093
MAP1S	0.234958
TMEM208	0.23506
PPP1CC	0.235112
FAM207A	0.235245
UBC	0.235247	0.275459	0.176936
FLNA	0.235335
KTN1	0.235541
NCAPH2	0.235653
JMJD8	0.235691
NT5C3B	0.235768
DTYMK	0.235856
UTP11	0.235865
SON	0.235955
NDUFA6	0.236013	0.283314	0.310962
SRM	0.236142
UPF1	0.236224
KIF2C	0.236337
MTA2	0.236363	0.177885	0.234078
TACC3	0.236429
TDG	0.236507
CCNB2	0.23651
GPI	0.236511	0.335054
EIF2AK4	0.236564
TBRG4	0.236584
SF3B4	0.236585
SLC7A1	0.236606
TXLNA	0.236654
PAFAH1B3	0.236674	0.210742	0.287254	0.274743
DGCR6L	0.236687
SMU1	0.236726
GUCD1	0.236726
NUP188	0.236767
RPF2	0.236775
RAD23A	0.236791
NIFK	0.236796
BNIP3L	0.236849
CCDC124	0.236859
TRAPPC6A	0.236933
DNAJC21	0.237074
AIF1L	0.237173
SAMD4B	0.237268
TUBB2A	0.237278
POLDIP2	0.2373
METAP2	0.237326
CDC34	0.237413
RUVBL1	0.237438
FAM241A	0.237484	0.201766	0.239876	0.249532
UXT	0.237501	0.273829
SMIM4	0.237554
SUMO1	0.237598
LSM14A	0.237792
CENPF	0.237872
C9orf16	0.237979		0.209093
INTS11	0.237992
TTYH3	0.23818
PRSS8	0.238208
RAB12	0.238349
KDM1A	0.238404
ANXA11	0.238413
ARHGAP1	0.238415
UBA6	0.238431
SLC6A8	0.238514
MTHFD1	0.238522
BTF3L4	0.238547
MCRIP2	0.23856
UTP18	0.238563
PGLS	0.238595
SOX2	0.238632
STMP1	0.238711
THY1	0.238829
CBX1	0.238916
MRPL16	0.23897
PRKCSH	0.239115
TIMM10	0.239284
GFUS	0.239327
PDHA1	0.239344
ADRM1	0.239379
EXOSC4	0.239612
MRPL1	0.239794
ARF4	0.239916
LYPLA2	0.239935
STYX	0.240013
PSRC1	0.240022
COMMD4	0.240073
CDR2L	0.240159
HMGN1	0.240249
SELENOK	0.240317
UTP20	0.240338
EIF1B-AS1	0.240437	0.21709	0.263845
UBE4B	0.240456
NSMF	0.240535
TFDP2	0.240535
HIKESHI	0.240648
RFC1	0.240789
SMARCD2	0.240793
MLST8	0.240874
S100A13	0.240914
AC009107.2	0.241003
PNRC2	0.241035
CCND2	0.241041
DDTL	0.241043
FXR1	0.241083
RTN4	0.241114
KARS1	0.241138
COPRS	0.241267
H1-2	0.241269
MCRIP1	0.241303	0.23662
CALM1	0.241407	0.245938	0.279624	0.28448
VCL	0.241418
DYNLL2	0.241562
CRK	0.241567
RANGRF	0.241593
THAP4	0.241607
TUBA4A	0.241625
SDHC	0.241716
CD9	0.241733
APOBEC3C	0.241832
FBL	0.241896	0.280318		0.260933
VPS51	0.241967
CKB	0.241971	0.306054	0.2704	0.268065
BRD2	0.242038
SUDS3	0.242046
RFC2	0.242138
ZNRF1	0.242144
HSD17B4	0.242144
KRAS	0.24223
PPP3CA	0.242264
B3GALT1	0.242275
TSPAN4	0.242379
UPF3A	0.24248
NDUFAB1	0.242585
CKS1B	0.242666	0.299089	0.263819
TCF3	0.242674
ARF5	0.242695
BTBD2	0.24284
STUB1	0.242846
CHRAC1	0.242858
ERI3	0.242906
PRPF40A	0.242933
ZNF511	0.242957
MRPL17	0.242999
UBA2	0.243034
KXD1	0.243116
TAX1BP3	0.24312
CHCHD1	0.243199
NCOR2	0.243223
ZNF814	0.243238
PSME1	0.243521
ZFP42	0.243588
PDLIM2	0.243595
WDR18	0.243667
SKA2	0.243675
AC018462.1	0.243798
UBE2C	0.243818	0.281606
SREK1IP1	0.24385
KLHL23	0.243859
PLD3	0.243925
SLC7A8	0.244016
GRN	0.244044
EMG1	0.244048
ANAPC5	0.244054
TLE5	0.244068
RAB5IF	0.244071
CHCHD2	0.244144
FAM133B	0.244169
MFAP2	0.244175
QPRT	0.244245
SOX11	0.244395	0.289916	0.27815	0.31558
CTPS1	0.244399
CPSF1	0.244404
SOX12	0.244435	0.161492	0.160646
HMBS	0.244435
TMED4	0.244497
NMRK2	0.244554
COTL1	0.244696	0.289884	0.272632	0.277207
LSM10	0.244717
HMGCS1	0.244842	0.266252
MICOS10	0.244862
MRPS5	0.244894
PYCARD	0.244914
BCL2L12	0.244993
PHF23	0.245005
H2AX	0.245134
RFC3	0.245154
PUS7	0.245191
PEMT	0.245206
H1-3	0.245245
BAZ2A	0.245331
PTRHD1	0.245378
AURKB	0.245391
GCSH	0.245439
EPCAM	0.245446
IQGAP3	0.245466
PAGR1	0.245512
CHURC1	0.245532
RTL8C	0.245534
CRMP1	0.245604
RBM3	0.245623		0.233175
LAPTM4A	0.245667
AGO2	0.245688
SURF6	0.2458
FAM222B	0.245841
MRPS33	0.245911
PCK2	0.245936
BZW2	0.246153
EXOSC1	0.246188
NELFE	0.24624
HEBP2	0.246333
ARGLU1	0.246352		0.285695	0.19114
ITPA	0.246392
RAB1B	0.246404
WDR6	0.24644
FBXO2	0.246463
AP2M1	0.24652
LIMK1	0.246598
U2AF1L5	0.246602
TMEM147	0.246739
SLC16A1	0.24675
AAMP	0.246908
CCDC6	0.246994
HERC2	0.247032
KDM5C	0.247057
PPP6R3	0.247082
POP7	0.247093
DDX1	0.24715
SDF2L1	0.247226
RPN1	0.247516
SEPTIN2	0.247639
RPN2	0.247646
BASP1	0.247725
BOLA3	0.247763
KIF22	0.247766
DUT	0.247789
HSPA4	0.247817	0.249682
PDLIM1	0.247829
GLG1	0.247878
PFDN1	0.247882
AUTS2	0.248323
VARS1	0.248392
ZNHIT3	0.248454
RBM14-RBM4	0.248494
COQ10B	0.248517
HSF1	0.248563
MBD3	0.248572
RBIS	0.248664
CYP2S1	0.248665
COX16	0.248709
ZYX	0.248814
P4HB	0.248852
PSMB1	0.248987	0.294822	0.240229
CD320	0.249018
TYMS	0.249032
GATAD2A	0.249066
NAP1L4	0.249226	0.234318	0.186728
CIAO2B	0.249343
PUSL1	0.249367
DDX18	0.249411
RBM42	0.24943
RBM17	0.249456
PIMREG	0.249464
PDZD4	0.249599
TRA2A	0.249709
NBDY	0.249717
UGDH	0.24976
CNOT7	0.249811
LZTS2	0.249897
EIF4E2	0.249897
ZC3H4	0.249911
HDHD5	0.24997
NRBP1	0.250049
SPCS3	0.25007
CSNK1G2	0.250073
SREBF2	0.250181
SSR3	0.250255
ACTR1A	0.250268
TARBP2	0.250298
TMEM219	0.250302
ALDH7A1	0.250363
TPR	0.250426
YWHAG	0.25049	0.266368		0.219564
UNG	0.250497
TXN2	0.250563
PWWP2A	0.250586
CNDP2	0.250639
PARD6B	0.250652
TPM2	0.250657
CUEDC2	0.250679
HYPK	0.250717
DAD1	0.250729
CMC2	0.250883
NT5C	0.25091
SMARCE1	0.250958
CLDN7	0.251071
DGUOK	0.251186
EPHB4	0.251245
ZNF532	0.251265
NDUFA8	0.251324
GNA12	0.251463
CDC26	0.251494
PTTG1	0.251533
SNX6	0.251564
NDUFB1	0.251677
MYL12B	0.251723
ARF6	0.251733
SARS1	0.251902
NF2	0.251971
SRSF9	0.252078
AGTRAP	0.252119
ALDOC	0.252127
MRPL57	0.252228
TUBB2B	0.252315	0.264407	0.243164	0.241486
YARS1	0.25246
PSMB2	0.252466
DHCR24	0.25248
MRPL36	0.252487
C1orf43	0.252553
NCLN	0.252884
CDV3	0.252924
UHRF1	0.253016
SMURF2	0.253034
AC092490.1	0.253075
TRAF4	0.253177
RWDD1	0.253258
HCFC1	0.253266
SUMO2	0.25333	0.27973	0.317663	0.229693
PSMD11	0.253354
OLMALINC	0.253368	0.259917	0.253181	0.256736
AC015813.2	0.253407
ODC1	0.253431	0.307327	0.279144
C1QBP	0.253481
TJP1	0.253514
NDUFS4	0.253549
ELAVL1	0.253559
ALPL	0.253565
MRPS26	0.253714
CLDN6	0.253733
SLC25A1	0.253794
PTMS	0.25382
EZR	0.253867
SRRT	0.253979
SAP18	0.254004
RPAIN	0.254142
CD81	0.254165
PMF1	0.25418
TMEM9	0.254182
ITGB3BP	0.254198
ETV4	0.254287
CCT7	0.25434	0.235775
SHISA9	0.254375	0.215675
SH3GL1	0.254519
NR2F6	0.254577
PAPSS1	0.25468
POLR2J	0.254747
AP1B1	0.25482
CDIP1	0.254981
SEC13	0.255107
CDC37	0.255126
MYL9	0.255171
RPL22	0.255172	0.279837	0.289122	0.274745
TOMM6	0.255195
BEX1	0.255413
CKAP4	0.255506
ERH	0.255515	0.212424	0.258214	0.262262
MRPL37	0.255547
IGFBP4	0.255553
FAM32A	0.255615
RBFOX2	0.255848
PKM	0.25587	0.302978	0.278814	0.246573
MAP4	0.255889
SLC25A38	0.255943
MPST	0.25623
ACLY	0.256243
EIF2S2	0.256259
AC023509.1	0.256313
SCAP	0.256315
DDAH2	0.256448	0.216353
EIF3I	0.256481
DNAJC19	0.256562
EMC9	0.256612
EIF4H	0.256708
EIF6	0.256721
RARS1	0.256724
TALDO1	0.256778
TUFM	0.256959
NMT1	0.256991
UBL7	0.256996
JADE1	0.257161
CDC123	0.257162
POLRMT	0.257173
KIF18B	0.257178
TOP2A	0.257284
WDR54	0.257317
MRPL10	0.257372
NR6A1	0.257414
ZNHIT1	0.257525
TNRC6A	0.257531
PSENEN	0.257586
TENT5B	0.257593
PIN1	0.257661
C1orf174	0.257732
PXDN	0.257767
TRIM71	0.257769
LINC02503	0.257869			0.168168
OPHN1	0.257951		0.259352	0.2554
EBPL	0.257959
EIF5A	0.25801
SF3A3	0.258158
ECH1	0.258234
EBNA1BP2	0.25829
TRIAP1	0.258297
DCXR	0.258304	0.244901	0.199187
OXSR1	0.258331
ARL6IP4	0.25841		0.194322
NSA2	0.258434
HADHA	0.25848
TGIF1	0.258528
SNAPIN	0.258567
SLC7A5	0.258567
MORF4L2	0.258592	0.202351	0.253045	0.212553
CCDC58	0.258599	0.186402	0.220611
EIF3G	0.258628
PSMB7	0.258817		0.301146
GRB2	0.258883
DSTN	0.258912
GLO1	0.258967
SNRPA	0.259137
PSME3	0.259262
STOML2	0.259264
RNF10	0.259352
GPM6B	0.259356
AL713999.2	0.259357
GMPS	0.259549
MRPL27	0.259594
SLC25A3	0.259606	0.347148	0.344653	0.312724
CHTOP	0.259685
SPAG7	0.259931
PTPRF	0.259939
MRPL21	0.259993
KPNB1	0.260139	0.180394
ACIN1	0.26022
STAT2	0.260227
MYDGF	0.26023
TIMP1	0.260279
COX20	0.260313
ANXA5	0.260327
TRAP1	0.260359
SLC25A11	0.260361
EFTUD2	0.260566
ZNF121	0.260642
RANGAP1	0.260708
PRRC2A	0.26071
YWHAH	0.260746
MRPL14	0.260781
PWP1	0.260793
SMAP1	0.260816
TMEM14C	0.260906
SNHG32	0.260925
MIDN	0.260941	0.221593	0.247965	0.229641
EIF4B	0.260965
LASP1	0.261014
STK25	0.26105
AC009446.1	0.261057
ZNF286A	0.261147
MIEN1	0.2612
ELOVL5	0.261282
NCAPD2	0.261442
SLC35A4	0.261458
TOMM40	0.26151
TEAD2	0.26155
RAC3	0.261652
ZCCHC17	0.261704
ANXA2	0.261744
AFG3L2	0.261788
ISCU	0.261811
RRP7A	0.26182
SNHG3	0.261853
FKBP1B	0.261863
C11orf58	0.261976
AARS1	0.262
TAF10	0.262037
MCM3	0.262048
SNX5	0.262096
FLAD1	0.262149
NCBP2AS2	0.262179
ZNRD2	0.262222
RRP9	0.262234
HDGFL2	0.262255
THOC6	0.262274
PSME2	0.262332
GPBP1L1	0.262431
IRF2BPL	0.262435
CCDC12	0.262448
AL138752.2	0.262576
FABP5	0.262674
BABAM1	0.262769
YIF1A	0.262775
NOB1	0.262852
SPATS2L	0.26286
SERPINB9	0.262899
CD99	0.262937
HAX1	0.262941
PRRC2C	0.26297
PPP1CB	0.262983
QRICH1	0.263118
GNG4	0.263139
H2AC20	0.26325	0.170131	0.180255
MEX3D	0.263263
HNRNPA3	0.263336
GSTO1	0.263344
IMP3	0.263413
KCMF1	0.263427
HAUS1	0.263444
NARF	0.263491
EIF4G1	0.263505
KPNA2	0.263562
HNRNPAB	0.263581
POLDIP3	0.26362
GPATCH4	0.263625
NTHL1	0.263638
DDX39A	0.263824
TUBB4B	0.263883	0.291403	0.282499
NPM3	0.263996
PLK1	0.264047
AC023055.1	0.264155
MYBL2	0.264232
PABPC1	0.264238	0.274619	0.320922	0.298842
NAV2	0.264253
FUNDC2	0.264277
NUCKS1	0.264457	0.277377	0.309266	0.26191
NUDT4	0.264502
NUTF2	0.264527
BEND3	0.264665
MRPL11	0.264667
NDUFA2	0.2647		0.206189
PHF5A	0.264734
CDCA7L	0.264879
SPINDOC	0.264884
RPL26L1	0.264926
FEZF1	0.265019
FLOT1	0.265044
ORMDL2	0.265097
POLR2A	0.265222
AK4	0.265237
FADS2	0.265242
TIMM23	0.265311
GARS1	0.265387
DMKN	0.265404
ITGB5	0.265406
MCM6	0.265434
POLR2H	0.265439
GINS2	0.265694
GNAI2	0.265916
DDX21	0.265981
ACOT7	0.266065
PLPP2	0.266079
PIH1D1	0.266092
TRIR	0.26613
COPG1	0.266199
FGFBP3	0.266222
LMNB2	0.266253
PTBP1	0.266338	0.292418
DENR	0.266382
AGPAT1	0.266458
PAK1	0.266493
PDIA3	0.26657
HSD17B10	0.266795
VKORC1	0.266831
PFDN2	0.266939
PTPMT1	0.266971
EIF3B	0.26702
TOP1	0.267106
HMGN5	0.267156
ATP5F1B	0.267159	0.311191	0.34427	0.318394
SNF8	0.26718
PLIN3	0.267231
RAB11A	0.267276
EYA3	0.2673
HMGN3	0.267366
PSMF1	0.267384
MARCKS	0.267387	0.333307	0.316621	0.283786
BRD4	0.267477	0.187047
SRA1	0.267518
DNAJC8	0.267661
ITM2C	0.267671
MRPL22	0.267671
DYNLRB1	0.267674
RBMX	0.267705	0.140972	0.12546	0.149628
DCTN2	0.267749
SLC29A1	0.267869
CDT1	0.267942
CCNJ	0.268017
JARID2	0.268139
DDOST	0.268308
CRTAP	0.268386
TUBG1	0.268437
TPP2	0.268446
TCEAL4	0.26848
SEC11A	0.268493
LRRC47	0.268527
JPT2	0.268539
EPB41L4A-AS1	0.268577
MRFAP1	0.268671
ARID3B	0.268725
PSMD13	0.268904
DDX24	0.268916
YY1	0.268924
QKI	0.268995
UQCRC1	0.269017	0.278886
CCND1	0.26902
KPNA6	0.269048
SPTBN1	0.269231
NDUFV2	0.269253
EXOSC7	0.269271
CDK2AP2	0.26928
GLRX5	0.269288
KLHDC3	0.269459
CNOT1	0.269563
SRRM2	0.269582
LIN28A	0.269708	0.289753
RPUSD3	0.269752
TLCD1	0.269774
CD63	0.269819	0.258824
AC011346.1	0.269943		0.274221	0.302127
EPN1	0.269944
YTHDF1	0.270057
TTC1	0.27006
LSM5	0.270087
DCP2	0.270119
STRN4	0.270172
PSMG3	0.270323
IER2	0.270326
ID1	0.270432		0.269584
GTF2F2	0.270587
FKBP8	0.270704
WASF2	0.270823
NOL4L	0.270825
G6PC3	0.270889
MIS18A	0.27096
TNRC6B	0.270988
MDH2	0.271108
GANAB	0.271162
SKIL	0.271166
MRPS12	0.271201
ABRACL	0.271272
MCM5	0.271369
CTDNEP1	0.27145
CENPU	0.271473
HSBP1	0.271529		0.255981
PRPF8	0.271605
MSMO1	0.271847
PGD	0.272021		0.197927
MCM7	0.272041	0.249785
TSR2	0.272195
U2AF1	0.272245
PDHB	0.272609
RNPS1	0.272641
MARS1	0.272646
NDUFB3	0.272722
PRPS1	0.272888
WDR74	0.272952
PPP6C	0.272972
KDM5B	0.272986
SPINT2	0.273047
PLAAT3	0.273056
PDIA4	0.273206
LMAN2	0.273249
LINC01224	0.273303
STARD7	0.273485
PUM1	0.273533
TIMM44	0.273534
CALD1	0.273774
FIBP	0.273778
NASP	0.273779		0.284314
PARP1	0.273849
POLR2D	0.273916
UBE2L3	0.273917
AC074117.1	0.273933
PRDX3	0.274139
BCAP31	0.274158
MALSU1	0.274325
UBE2N	0.274379
SURF1	0.274423
MFGE8	0.274509
PBX1	0.274518
TUBGCP2	0.274519
SS18L2	0.274557
MAP3K12	0.274592
POLR3G	0.274749
AKR1B1	0.274806
USP11	0.274944		0.239983
KRT19	0.274951
C6orf62	0.274969
CSNK2A1	0.275176
PDCD11	0.275203
PIN4	0.275219
LAPTM4B	0.275285
PBDC1	0.275376
ILF3	0.275466
PA2G4	0.275598	0.256482
IMPA2	0.275606
NORAD	0.275631
SNRPD1	0.275768
ERBB2	0.275828
DLG5	0.275921
LARP1	0.27594
ZNF581	0.275967
CDC20	0.275972
POLR3K	0.275992
RND2	0.276054
GNB1	0.276161
CLU	0.276183
SMS	0.276388
TXNL4A	0.27639
MYH9	0.276592
MRPL34	0.276593
WEE1	0.276678
NDUFV1	0.27669
TUBB6	0.276702
ANAPC16	0.276714
PPIG	0.276844
MEA1	0.276853
PSAP	0.276885
RUVBL2	0.277033
DDX17	0.277109		0.210858	0.232891
SALL4	0.277373	0.211143	0.221519
RNF114	0.277464
SQSTM1	0.277497
SKP2	0.277548
COA3	0.27756
WBP11	0.277801
DRG1	0.277841
PRKDC	0.277961
ISCA2	0.278118
AP1S2	0.278173
RBM8A	0.278208
[truncated: 513 more rows]

## Sheet: Table S3
Table S3: Unsupervised clustering of RNA structure heterogeneity (window level)
gene	pos	cluster	region	biotype	hES	NPC	iNEU	NEU
AC011447.3	1640	1	3UTR	coding	0.667997	0.929816	0.72591	0.632986
AC011447.3	1650	1	CDS	coding	0.665401	0.803124	0.902403	0.683329
AC011447.3	1660	1	CDS	coding	0.644922	0.571678	0.930674	0.746972
AC011447.3	1670	1	CDS	coding	0.62983	0.790498	0.758607	0.82651
AC011447.3	1680	1	CDS	coding	0.669175	0.892817	0.75495	0.726974
AC011447.3	1690	1	CDS	coding	0.650125	0.724931	0.831127	0.941362
AC011447.3	1700	1	CDS	coding	0.669284	0.92328	0.505086	0.922745
AC011447.3	1710	1	CDS	coding	0.593584	0.772788	0.82582	0.973549
AC011447.3	1720	1	CDS	coding	0.664612	0.616014	0.858606	0.739187
AC011447.3	1730	1	5UTR	coding	0.649636	0.585447	0.73992	0.944288
AC011447.3	1740	1	CDS	coding	0.567354	0.886758	0.743649	0.817545
AC011447.3	1750	1	CDS	coding	0.646179	0.657991	0.775342	0.795907
AC011447.3	1760	1	5UTR	coding	0.647604	0.775778	0.582416	0.829028
AC011447.3	1770	1	3UTR	coding	0.551057	0.824774	0.678914	0.769993
AC011447.3	1780	1	CDS	coding	0.547596	0.663319	0.762748	0.953026
AC011447.3	1790	1	3UTR	coding	0.649027	0.781144	0.80483	0.855206
AC011447.3	1800	1	non_coding	nonCoding	0.523378	0.854085	0.701773	0.920476
AC245033.1	1670	1	CDS	coding	0.722376	0.877049	0.454408	0.945621
AC245033.1	1680	1	3UTR	coding	0.680421	0.703633	0.688489	0.832613
AC245033.1	1690	1	CDS	coding	0.689819	0.929788	0.768772	0.909346
AC245033.1	1700	1	CDS	coding	0.719189	0.51085	0.810804	0.909606
AC245033.1	1710	1	CDS	coding	0.71911	0.876423	0.739515	0.762936
AC245033.1	1720	1	CDS	coding	0.715194	0.645068	0.635931	0.848122
AC245033.1	1730	1	3UTR	coding	0.712744	0.89088	0.651792	0.706357
AC245033.1	1740	1	CDS	coding	0.683836	0.607368	0.648311	0.905229
AC245033.1	1750	1	CDS	coding	0.696692	0.748151	0.822867	0.844685
AC245033.1	1760	1	CDS	coding	0.720642	0.960586	0.60162	0.658268
AC245033.1	1770	1	5UTR	coding	0.706181	0.732463	0.641745	0.855515
AC245033.1	1780	1	3UTR	coding	0.702436	0.693325	0.593289	0.807339
AC245033.1	1790	1	CDS	coding	0.700715	0.695537	0.828462	0.897717
AC245033.1	1800	1	5UTR	coding	0.721152	0.742995	0.875046	0.818594
AC245033.1	1810	1	CDS	coding	0.689566	0.59494	0.710719	0.893784
AC245033.1	1820	1	CDS	coding	0.710882	0.671465	0.720218	0.750687
AC245033.1	1830	1	CDS	coding	0.711484	0.608301	0.589251	0.806087
AC245033.1	1840	1	CDS	coding	0.72163	0.559888	0.541867	0.853741
AC245033.1	1850	1	CDS	coding	0.700395	0.882968	0.592046	0.800572
AC245033.1	1860	1	5UTR	coding	0.678578	0.822058	0.88766	0.772796
AC245033.1	1870	1	CDS	coding	0.708978	0.712356	0.828545	0.821931
AC245033.1	1880	1	CDS	coding	0.714171	0.559358	0.774538	0.870191
AC245033.1	1890	1	CDS	coding	0.718343	0.848428	0.816507	0.889932
AC245033.1	1900	1	non_coding	nonCoding	0.69789	0.681662	0.635179	0.83092
AC245033.1	1910	1	CDS	coding	0.703282	0.775183	0.635414	0.823187
AC245033.1	1920	1	CDS	coding	0.671632	0.73092	0.657999	0.788983
AC245033.1	1930	1	3UTR	coding	0.679139	0.931476	0.561802	0.82035
AC245033.1	1940	1	3UTR	coding	0.696991	0.915596	0.563641	0.973685
AC245033.1	1950	1	3UTR	coding	0.694323	0.858206	0.652421	0.722484
AC245033.1	1960	1	CDS	coding	0.688951	0.565619	0.728669	0.94008
AC245033.1	1970	1	non_coding	nonCoding	0.706919	0.650206	0.642828	0.828053
AC245033.1	1980	1	CDS	coding	0.691419	0.591343	0.690111	0.876006
AC245033.1	1990	1	3UTR	coding	0.70083	0.665646	0.69551	0.694941
AC245033.1	2000	1	3UTR	coding	0.672946	0.764833	0.806994	0.682852
ACTB	1340	1	3UTR	coding	0.733893	0.670252	0.813574	0.762811
ACTB	1350	1	CDS	coding	0.770002	0.82934	0.73699	0.642129
ACTB	1360	1	3UTR	coding	0.756818	0.746108	0.770567	0.673064
ACTB	1370	1	CDS	coding	0.733186	0.76737	0.690941	0.784747
ACTB	1380	1	CDS	coding	0.748037	0.633648	0.600719	0.931821
ACTB	1390	1	5UTR	coding	0.750391	0.582997	0.799129	0.934557
ACTB	1400	1	CDS	coding	0.746796	0.854091	0.775647	0.783012
ACTB	1410	1	3UTR	coding	0.758048	0.580042	0.649815	0.877308
ACTB	1420	1	3UTR	coding	0.769951	0.668094	0.821486	0.932469
ACTB	1430	1	CDS	coding	0.772964	0.565236	0.615417	0.83386
ACTB	1440	1	CDS	coding	0.768562	0.818919	0.691325	0.925342
ACTB	1450	1	CDS	coding	0.770848	0.795659	0.727534	0.910944
ACTB	1460	1	5UTR	coding	0.771015	0.786124	0.730182	0.795216
ACTB	1470	1	CDS	coding	0.755085	0.776216	0.895845	0.63774
ACTB	1480	1	3UTR	coding	0.732654	0.802393	0.822114	0.836358
ACTB	1490	1	CDS	coding	0.761774	0.861664	0.774623	0.850554
ACTB	1500	1	CDS	coding	0.763676	0.710371	0.630465	0.706404
ACTB	1510	1	CDS	coding	0.76437	0.454634	0.806306	0.888134
ACTB	1520	1	CDS	coding	0.756039	0.678245	0.819157	0.789516
ACTB	1530	1	3UTR	coding	0.761188	0.620926	0.710633	0.763722
ACTB	1540	1	CDS	coding	0.732241	0.495989	0.917814	0.769766
ACTB	1550	1	CDS	coding	0.76291	0.644578	0.767952	0.689048
ACTB	1560	1	CDS	coding	0.759322	0.796384	0.604435	0.731976
ACTB	1570	1	CDS	coding	0.753614	0.87473	0.687046	0.689911
ACTB	1580	1	CDS	coding	0.764236	0.626324	0.616968	0.72568
ACTB	1590	1	5UTR	coding	0.75429	0.709071	0.925581	0.854925
ACTB	1600	1	CDS	coding	0.769507	0.475867	0.842848	0.795238
ACTB	1610	1	CDS	coding	0.772462	0.743545	0.664309	0.70008
ACTB	1620	1	CDS	coding	0.758918	0.657945	0.828194	0.846452
ACTB	1630	1	3UTR	coding	0.75672	0.889744	0.828081	0.757703
ACTB	1640	1	CDS	coding	0.723244	0.639502	0.906818	0.700693
ACTB	1650	1	CDS	coding	0.7647	0.697939	0.483669	0.922865
ACTB	1660	1	CDS	coding	0.742653	0.522531	0.780295	0.824194
ACTB	1670	1	3UTR	coding	0.753014	0.536937	0.588143	0.865878
ACTB	1680	1	CDS	coding	0.729121	0.701354	0.851697	0.81416
ACTB	1690	1	CDS	coding	0.748738	0.746683	0.808387	0.750926
ACTB	1700	1	5UTR	coding	0.750092	0.81717	0.682958	0.741431
ACTB	1710	1	CDS	coding	0.733236	0.875756	0.918243	0.785592
ACTB	1720	1	CDS	coding	0.770754	0.689957	0.579498	0.761714
ACTB	1730	1	non_coding	nonCoding	0.736276	0.814354	0.649793	0.686255
ACTB	1740	1	5UTR	coding	0.740377	0.776396	0.841107	0.827325
ACTB	1750	1	5UTR	coding	0.750757	0.597511	0.592053	0.947694
ACTB	1760	1	CDS	coding	0.748493	0.702071	0.668317	0.949292
ACTB	1770	1	CDS	coding	0.727754	0.78279	0.783077	0.852424
ACTB	1780	1	CDS	coding	0.742715	0.679562	0.671685	0.894477
ACTB	1790	1	CDS	coding	0.737416	0.907267	0.857504	0.916496
ACTB	1800	1	3UTR	coding	0.751309	0.646342	0.653544	0.863098
ACTG1	1400	1	CDS	coding	0.805979	0.549799	0.591697	0.913991
ACTG1	1410	1	3UTR	coding	0.806867	0.757432	0.672234	0.765888
ACTG1	1420	1	CDS	coding	0.786197	0.519455	0.723781	0.798352
ACTG1	1430	1	CDS	coding	0.779045	0.71389	0.708312	0.810982
ACTG1	1440	1	CDS	coding	0.810672	0.799595	0.77007	0.746998
ACTG1	1450	1	CDS	coding	0.810358	0.518681	0.821751	0.70667
ACTG1	1460	1	CDS	coding	0.795318	0.675268	0.667136	0.832702
ACTG1	1470	1	CDS	coding	0.805043	0.759899	0.740347	0.89319
ACTG1	1480	1	non_coding	nonCoding	0.808995	0.611914	0.709893	0.809116
ACTG1	1490	1	CDS	coding	0.793597	0.806589	0.777515	0.889092
ACTG1	1500	1	5UTR	coding	0.792766	0.758883	0.890934	0.692858
ACTG1	1510	1	CDS	coding	0.805291	0.677512	0.8506	0.75384
ACTG1	1520	1	CDS	coding	0.803225	0.60648	0.831503	0.782901
ACTG1	1530	1	3UTR	coding	0.788463	0.719827	0.66719	0.634668
ACTG1	1540	1	CDS	coding	0.777693	0.85629	0.520439	0.872345
ACTG1	1550	1	CDS	coding	0.77702	0.851223	0.86687	0.768783
ACTG1	1560	1	CDS	coding	0.801511	0.621586	0.830566	0.662787
ACTG1	1570	1	CDS	coding	0.777313	0.5812	0.869895	0.681264
ACTG1	1580	1	CDS	coding	0.786021	0.579702	0.856919	0.749647
ACTG1	1590	1	CDS	coding	0.779316	0.678567	0.661282	0.638244
ACTG1	1600	1	CDS	coding	0.775014	0.612404	0.707054	0.91895
ACTG1	1610	1	CDS	coding	0.780515	0.686819	0.722888	0.807458
ACTG1	1620	1	3UTR	coding	0.810272	0.850416	0.750864	0.666904
ACTG1	1630	1	CDS	coding	0.797829	0.472966	0.714034	0.89988
ACTG1	1640	1	CDS	coding	0.789901	0.678766	0.770146	0.903347
ACTG1	1650	1	3UTR	coding	0.808815	0.776031	0.612095	0.740029
ACTG1	1660	1	CDS	coding	0.794204	0.674594	0.658496	0.67231
ACTG1	1670	1	CDS	coding	0.78806	0.903639	0.505535	0.879012
ACTG1	1680	1	CDS	coding	0.786129	0.618248	0.661653	0.806053
ACTG1	1690	1	CDS	coding	0.793607	0.664242	0.574108	0.963137
ACTG1	1700	1	CDS	coding	0.775782	0.580678	0.64471	0.749205
ACTG1	1710	1	CDS	coding	0.802775	0.727337	0.679848	0.928443
ACTG1	1720	1	CDS	coding	0.79916	0.741101	0.509412	0.847851
ACTG1	1730	1	3UTR	coding	0.799788	0.651409	0.81833	0.948422
ACTG1	1740	1	CDS	coding	0.77766	0.775195	0.7179	0.818763
ACTG1	1750	1	CDS	coding	0.803562	0.686073	0.807631	0.853032
ACTG1	1760	1	CDS	coding	0.807965	0.647365	0.561258	0.801896
ACTG1	1770	1	CDS	coding	0.779521	0.588188	0.534245	0.857389
ACTG1	1780	1	CDS	coding	0.796735	0.570059	0.781752	0.786678
ACTG1	1790	1	3UTR	coding	0.791475	0.538099	0.541831	0.844553
ACTG1	1800	1	3UTR	coding	0.793107	0.801429	0.640723	0.941437
ACTG1	1810	1	non_coding	nonCoding	0.78831	0.949099	0.759922	0.81649
ACTG1	1820	1	5UTR	coding	0.788637	0.871941	0.881249	0.969068
ACTG1	1830	1	CDS	coding	0.790505	0.75911	0.758038	0.784678
ACTG1	1840	1	non_coding	nonCoding	0.807624	0.641675	0.62361	0.862135
ACTG1	1850	1	CDS	coding	0.803897	0.655701	0.619409	0.790784
ACTG1	1860	1	CDS	coding	0.794166	0.936301	0.559193	0.784315
ACTG1	1870	1	CDS	coding	0.796034	0.660292	0.789248	0.807663
ACTG1	1880	1	non_coding	nonCoding	0.792332	0.512696	0.755695	0.92104
ACTG1	1890	1	non_coding	nonCoding	0.798314	0.595719	0.70698	0.899908
ACTG1	1900	1	5UTR	coding	0.799682	0.814635	0.899874	0.912001
AL627171.2	30	1	CDS	coding	0.8159	0.647667	0.606746	0.780669
AL627171.2	40	1	CDS	coding	0.819525	0.48123	0.747674	0.894235
AL627171.2	50	1	5UTR	coding	0.818185	0.569674	0.606883	0.768463
AL627171.2	60	1	CDS	coding	0.814659	0.497366	0.567175	0.905524
AL627171.2	70	1	CDS	coding	0.818399	0.614269	0.785374	0.866691
AL627171.2	80	1	non_coding	nonCoding	0.816112	0.756488	0.639316	0.768911
AL627171.2	90	1	3UTR	coding	0.819079	0.85076	0.632314	0.881137
AL627171.2	100	1	CDS	coding	0.813094	0.781956	0.88592	0.657795
AL627171.2	110	1	CDS	coding	0.814571	0.725856	0.630963	0.776388
AL627171.2	120	1	CDS	coding	0.812167	0.638556	0.759275	0.756634
AL627171.2	130	1	CDS	coding	0.811361	0.600857	0.682978	0.892705
AL627171.2	140	1	CDS	coding	0.811536	0.751611	0.887081	0.824979
AL627171.2	150	1	CDS	coding	0.818093	0.666053	0.72561	0.635685
AL627171.2	160	1	CDS	coding	0.814224	0.709876	0.694975	0.930146
AL627171.2	170	1	CDS	coding	0.812683	0.586118	0.791069	0.726735
AL627171.2	180	1	CDS	coding	0.819206	0.769176	0.884755	0.78811
AL627171.2	190	1	CDS	coding	0.818957	0.468987	0.762709	0.88558
AL627171.2	200	1	5UTR	coding	0.812818	0.909671	0.564788	0.770651
ATP5F1E	150	1	CDS	coding	0.820749	0.801945	0.771698	0.922212
ATP5F1E	160	1	CDS	coding	0.819968	0.856189	0.518877	0.823397
ATP5F1E	170	1	CDS	coding	0.82051	0.823913	0.586893	0.91094
ATP5MC2	970	1	CDS	coding	0.821094	0.743575	0.786661	0.766136
ATP5MC2	980	1	CDS	coding	0.823271	0.708996	0.832059	0.755721
ATP5MC2	990	1	CDS	coding	0.824526	0.57955	0.701402	0.830264
ATP5MC2	1000	1	CDS	coding	0.822866	0.549648	0.843053	0.771674
ATP5MC2	1010	1	CDS	coding	0.820848	0.722047	0.666454	0.924487
ATP5MC2	1020	1	CDS	coding	0.822421	0.819661	0.760227	0.738872
ATP5MC2	1040	1	5UTR	coding	0.822235	0.79622	0.928347	0.821951
ATP5MC2	1050	1	3UTR	coding	0.824145	0.789653	0.626793	0.798639
CRABP1	340	1	CDS	coding	0.827308	0.59042	0.697221	0.83822
CRABP1	350	1	5UTR	coding	0.828968	0.722405	0.826263	0.84117
CRABP1	360	1	CDS	coding	0.83218	0.834616	0.665729	0.656749
CRABP1	370	1	3UTR	coding	0.83048	0.879972	0.844631	0.760319
CRABP1	380	1	5UTR	coding	0.830308	0.615992	0.653745	0.883968
CRABP1	390	1	3UTR	coding	0.832213	0.738282	0.807465	0.733491
CRABP1	400	1	CDS	coding	0.826237	0.748898	0.880452	0.911722
CRABP1	410	1	CDS	coding	0.831996	0.682485	0.840376	0.838641
CRABP1	420	1	CDS	coding	0.827816	0.702796	0.503008	0.802342
CRABP1	430	1	CDS	coding	0.827348	0.739536	0.906769	0.818469
CRABP1	440	1	CDS	coding	0.828047	0.913005	0.816825	0.852037
CRABP1	450	1	CDS	coding	0.830381	0.826186	0.632704	0.771992
CRABP1	460	1	CDS	coding	0.830228	0.790316	0.60124	0.82452
CRABP1	470	1	3UTR	coding	0.825658	0.719593	0.644889	0.683212
CRABP1	480	1	CDS	coding	0.827601	0.785588	0.769217	0.917453
CRABP1	490	1	3UTR	coding	0.825165	0.722808	0.656485	0.762919
CRABP1	500	1	CDS	coding	0.828607	0.8222	0.71669	0.836034
CRABP1	510	1	CDS	coding	0.833276	0.590644	0.870729	0.707124
CRABP1	520	1	CDS	coding	0.828487	0.685585	0.704601	0.724533
CRABP1	530	1	CDS	coding	0.82954	0.670479	0.69089	0.889373
CRABP1	540	1	CDS	coding	0.826148	0.56558	0.525621	0.723858
CRABP1	550	1	3UTR	coding	0.825584	0.850276	0.887976	0.865166
CRABP1	560	1	CDS	coding	0.825413	0.804252	0.83988	0.897668
CRABP1	570	1	CDS	coding	0.82493	0.568	0.792185	0.655621
CRABP1	580	1	CDS	coding	0.827502	0.746733	0.830882	0.907666
CRABP1	590	1	CDS	coding	0.827572	0.613751	0.699344	0.664726
CRABP1	600	1	CDS	coding	0.830569	0.57241	0.842379	0.590263
CRABP1	610	1	CDS	coding	0.831013	0.792694	0.714097	0.75879
EEF1A1	1930	1	3UTR	coding	0.844586	0.785078	0.889475	0.875173
EEF1A1	1940	1	CDS	coding	0.860639	0.883654	0.830597	0.75971
EEF1A1	1950	1	3UTR	coding	0.861635	0.483378	0.891237	0.831719
EEF1A1	1960	1	CDS	coding	0.846397	0.680081	0.731775	0.68063
EEF1A1	1970	1	CDS	coding	0.84607	0.711444	0.642684	0.858028
EEF1A1	1980	1	CDS	coding	0.85057	0.534511	0.824848	0.795233
EEF1A1	1990	1	CDS	coding	0.841345	0.668415	0.696634	0.707707
EEF1A1	2000	1	non_coding	nonCoding	0.850385	0.849954	0.451864	0.846051
EEF1A1	2010	1	3UTR	coding	0.853244	0.680783	0.807036	0.879683
EEF1A1	2020	1	CDS	coding	0.839592	0.442194	0.79141	0.888575
EEF1A1	2030	1	3UTR	coding	0.851871	0.688669	0.692932	0.689729
EEF1A1	2040	1	CDS	coding	0.847772	0.663525	0.676892	0.744951
EEF1A1	2050	1	3UTR	coding	0.85035	0.692924	0.784662	0.885072
EEF1A1	2060	1	CDS	coding	0.849377	0.681258	0.796008	0.757174
EEF1A1	2070	1	CDS	coding	0.850911	0.671331	0.588257	0.824609
EEF1A1	2080	1	CDS	coding	0.835839	0.632379	0.604285	0.79157
EEF1A1	2090	1	CDS	coding	0.840139	0.80281	0.691616	0.853845
EEF1A1	2100	1	CDS	coding	0.851853	0.694569	0.73556	0.747846
EEF1A1	2110	1	CDS	coding	0.844699	0.690984	0.457917	0.909931
EEF1A1	2120	1	CDS	coding	0.839073	0.585885	0.800528	0.81584
EEF1A1	2130	1	CDS	coding	0.843883	0.856596	0.582375	0.859082
EEF1A1	2140	1	CDS	coding	0.836509	0.703204	0.875332	0.872194
EEF1A1	2150	1	CDS	coding	0.839441	0.923268	0.68684	0.946207
EEF1A1	2160	1	CDS	coding	0.852013	0.861404	0.719246	0.738027
EEF1A1	2170	1	5UTR	coding	0.857884	0.855688	0.636943	0.653293
EEF1A1	2180	1	3UTR	coding	0.847341	0.725983	0.884937	0.788287
EEF1A1	2190	1	CDS	coding	0.851938	0.85326	0.797596	0.815522
EEF1A1	2200	1	CDS	coding	0.852518	0.573092	0.74087	0.701306
EEF1A1	2210	1	3UTR	coding	0.849274	0.688654	0.452565	0.867102
EEF1A1	2220	1	CDS	coding	0.85626	0.661097	0.899879	0.831294
EEF1A1	2230	1	5UTR	coding	0.854484	0.595005	0.544609	0.703123
EEF1A1	2240	1	5UTR	coding	0.855191	0.794142	0.503702	0.920424
EEF1A1	2250	1	CDS	coding	0.840204	0.742059	0.829925	0.744104
EEF1A1	2260	1	5UTR	coding	0.849797	0.514155	0.815243	0.773849
EEF1A1	2270	1	CDS	coding	0.84554	0.64186	0.564983	0.886474
EEF1A1	2280	1	3UTR	coding	0.856598	0.85778	0.8464	0.792328
EEF1A1	2290	1	CDS	coding	0.860972	0.599297	0.699723	0.768805
EEF1A1	2300	1	CDS	coding	0.838073	0.831402	0.81809	0.721235
EEF1A1	2310	1	CDS	coding	0.858855	0.719511	0.70042	0.846052
EEF1A1	2320	1	CDS	coding	0.834076	0.671926	0.817446	0.903617
EEF1A1	2330	1	3UTR	coding	0.834585	0.783367	0.742416	0.672537
EEF1A1	2340	1	5UTR	coding	0.851781	0.728761	0.523267	0.834942
EEF1A1	2350	1	CDS	coding	0.847623	0.898075	0.623085	0.738263
EEF1A1	2360	1	CDS	coding	0.837869	0.828008	0.668734	0.918391
EEF1A1	2370	1	CDS	coding	0.858335	0.631108	0.745629	0.803857
EEF1A1	2380	1	5UTR	coding	0.839266	0.873629	0.952337	0.868948
EEF1A1	2390	1	CDS	coding	0.83629	0.841674	0.83431	0.701866
EEF1A1	2400	1	CDS	coding	0.850749	0.695085	0.769816	0.768992
EEF1A1	2410	1	non_coding	nonCoding	0.837065	0.690579	0.596948	0.78267
EEF1A1	2420	1	CDS	coding	0.858339	0.80396	0.697312	0.793191
EEF1A1	2430	1	CDS	coding	0.844815	0.72871	0.596526	0.913497
EEF1A1	2440	1	CDS	coding	0.837566	0.748535	0.577342	0.781956
EEF1A1	2450	1	3UTR	coding	0.846865	0.69573	0.829765	0.7545
EEF1A1	2460	1	CDS	coding	0.856038	0.737578	0.741575	0.829673
EEF1A1	2470	1	5UTR	coding	0.861129	0.639371	0.808574	0.798603
EEF1A1	2480	1	CDS	coding	0.842733	0.517968	0.610206	0.752532
EEF1A1	2490	1	CDS	coding	0.860726	0.832408	0.815111	0.77387
EEF1A1	2500	1	CDS	coding	0.853137	0.72187	0.815121	0.914315
EEF1A1	2510	1	CDS	coding	0.843148	0.373304	0.644232	0.971512
EEF1A1	2520	1	CDS	coding	0.861547	0.454568	0.710036	0.796349
EEF1A1	2530	1	CDS	coding	0.843438	0.62605	0.703954	0.885073
EEF1A1	2540	1	5UTR	coding	0.844056	0.996345	0.995273	0.984445
EEF1A1	2550	1	CDS	coding	0.845192	0.893575	0.87201	0.673283
EEF1A1	2560	1	CDS	coding	0.850146	0.463137	0.703887	0.840324
EEF1A1	2570	1	CDS	coding	0.847973	0.654383	0.80387	0.829728
EEF1A1	2580	1	CDS	coding	0.839538	0.788459	0.490966	0.816956
EEF1A1	2590	1	5UTR	coding	0.841635	0.56856	0.680684	0.77536
EEF1A1	2600	1	CDS	coding	0.842312	0.762789	0.671292	0.864885
EEF1A1	2610	1	3UTR	coding	0.845542	0.802444	0.818832	0.816836
EEF1A1	2620	1	CDS	coding	0.834662	0.668854	0.814236	0.8778
EEF1A1	2630	1	3UTR	coding	0.846207	0.568673	0.879277	0.842203
EEF1A1	2640	1	5UTR	coding	0.861094	0.620934	0.853734	0.862769
EEF1A1	2650	1	CDS	coding	0.835376	0.536757	0.62518	0.848302
EEF2	2990	1	3UTR	coding	0.864955	0.62798	0.687598	0.870285
EEF2	3000	1	non_coding	nonCoding	0.864967	0.759456	0.717686	0.80978
EEF2	3010	1	CDS	coding	0.864305	0.57585	0.764039	0.687102
EEF2	3020	1	CDS	coding	0.863645	0.689716	0.617592	0.948282
EEF2	3030	1	CDS	coding	0.864933	0.596351	0.66776	0.730073
EEF2	3040	1	CDS	coding	0.862122	0.892374	0.877229	0.898104
EEF2	3050	1	CDS	coding	0.863642	0.637135	0.908612	0.952624
EEF2	3060	1	CDS	coding	0.863062	0.834218	0.839408	0.852451
EEF2	3070	1	CDS	coding	0.861988	0.750809	0.570081	0.695258
EEF2	3080	1	3UTR	coding	0.864417	0.691695	0.610802	0.835653
EEF2	3090	1	CDS	coding	0.864116	0.4129	0.534667	0.905535
EEF2	3100	1	CDS	coding	0.861684	0.61098	0.714676	0.762241
EEF2	3110	1	3UTR	coding	0.863303	0.812092	0.722287	0.798407
EIF2S3	1910	1	3UTR	coding	0.87051	0.862597	0.544461	0.721339
EIF2S3	1920	1	CDS	coding	0.867983	0.55993	0.851232	0.774611
EIF2S3	1930	1	CDS	coding	0.866828	0.566228	0.831019	0.709499
EIF2S3	1940	1	3UTR	coding	0.869956	0.95862	0.912025	0.869245
EIF2S3	1950	1	CDS	coding	0.866542	0.8154	0.529603	0.807501
EIF2S3	1960	1	CDS	coding	0.868456	0.863525	0.638213	0.580747
EIF2S3	1970	1	CDS	coding	0.870296	0.789277	0.82232	0.927851
EIF2S3	1980	1	CDS	coding	0.866808	0.848518	0.782625	0.864729
EIF2S3	1990	1	CDS	coding	0.865723	0.552909	0.735119	0.785551
EIF2S3	2000	1	CDS	coding	0.868758	0.606134	0.557148	0.860383
EIF2S3	2010	1	non_coding	nonCoding	0.869045	0.942005	0.755632	0.800571
EIF2S3	2020	1	CDS	coding	0.869648	0.53028	0.495911	0.809952
EIF2S3	2030	1	5UTR	coding	0.869436	0.448492	0.855681	0.912702
EIF2S3	2040	1	non_coding	nonCoding	0.867218	0.773637	0.735883	0.693182
EIF2S3	2050	1	CDS	coding	0.866869	0.814026	0.830988	0.878352
GAPDH	750	1	CDS	coding	0.883076	0.605111	0.660303	0.674939
GAPDH	760	1	CDS	coding	0.88469	0.811619	0.720293	0.859613
GAPDH	770	1	CDS	coding	0.88561	0.824322	0.643587	0.885369
GAPDH	780	1	CDS	coding	0.885533	0.872042	0.885885	0.868805
GAPDH	790	1	CDS	coding	0.885584	0.676851	0.883968	0.934258
GAPDH	800	1	3UTR	coding	0.872899	0.536601	0.590869	0.857702
GAPDH	810	1	3UTR	coding	0.884603	0.73974	0.541481	0.90507
GAPDH	820	1	CDS	coding	0.875503	0.66296	0.867311	0.89409
GAPDH	830	1	CDS	coding	0.886607	0.660488	0.71943	0.879687
GAPDH	840	1	CDS	coding	0.874275	0.755945	0.812491	0.860544
GAPDH	850	1	5UTR	coding	0.886833	0.952293	0.961726	0.93232
GAPDH	860	1	CDS	coding	0.881761	0.646292	0.518387	0.873675
GAPDH	870	1	3UTR	coding	0.882277	0.78504	0.905382	0.775057
GAPDH	880	1	CDS	coding	0.879703	0.773912	0.654141	0.815609
GAPDH	890	1	CDS	coding	0.885153	0.462821	0.677435	0.837802
GAPDH	900	1	5UTR	coding	0.879327	0.664725	0.752221	0.823792
GAPDH	910	1	CDS	coding	0.881515	0.903664	0.555572	0.948573
GAPDH	920	1	CDS	coding	0.884129	0.965014	0.887083	0.856431
GAPDH	930	1	CDS	coding	0.886541	0.725281	0.652446	0.792833
GAPDH	940	1	CDS	coding	0.87981	0.631307	0.627794	0.907918
GAPDH	950	1	CDS	coding	0.875624	0.748852	0.65614	0.87178
GAPDH	960	1	CDS	coding	0.886331	0.747466	0.75551	0.901478
GAPDH	970	1	3UTR	coding	0.885897	0.656123	0.781697	0.708019
GAPDH	980	1	CDS	coding	0.871891	0.641438	0.781412	0.806399
GAPDH	990	1	CDS	coding	0.87129	0.771117	0.837468	0.795931
GAPDH	1000	1	CDS	coding	0.872087	0.373536	0.902309	0.762473
GAPDH	1010	1	CDS	coding	0.874461	0.673737	0.673381	0.935924
GAPDH	1020	1	CDS	coding	0.875399	0.687375	0.798055	0.708377
GAPDH	1030	1	CDS	coding	0.886474	0.762619	0.864816	0.834585
GAPDH	1040	1	CDS	coding	0.874395	0.449789	0.868823	0.76033
GAPDH	1050	1	CDS	coding	0.871229	0.819213	0.603657	0.773345
GAPDH	1060	1	5UTR	coding	0.873167	0.780134	0.828915	0.750902
GAPDH	1070	1	CDS	coding	0.876177	0.717003	0.870388	0.668522
GAPDH	1080	1	5UTR	coding	0.87638	0.751219	0.655697	0.781316
GAPDH	1090	1	5UTR	coding	0.876603	0.775433	0.751565	0.777564
GAPDH	1100	1	CDS	coding	0.884394	0.919504	0.86964	0.686355
GAPDH	1110	1	CDS	coding	0.886343	0.481049	0.886776	0.901138
GAPDH	1120	1	CDS	coding	0.886958	0.808612	0.672132	0.586537
GAPDH	1130	1	CDS	coding	0.88628	0.898345	0.695105	0.884253
GAPDH	1140	1	CDS	coding	0.88632	0.950016	0.651171	0.895452
GAPDH	1150	1	CDS	coding	0.881369	0.634746	0.835975	0.900025
GAPDH	1160	1	5UTR	coding	0.878046	0.75239	0.691124	0.952246
GAPDH	1170	1	CDS	coding	0.876704	0.768725	0.577151	0.944392
GAPDH	1180	1	CDS	coding	0.887319	0.868826	0.768563	0.969138
GAPDH	1190	1	CDS	coding	0.881034	0.548597	0.808901	0.744854
GAPDH	1200	1	5UTR	coding	0.88411	0.779242	0.713388	0.786404
GAPDH	1210	1	CDS	coding	0.879129	0.597712	0.807695	0.747717
GAPDH	1220	1	CDS	coding	0.879753	0.609658	0.639757	0.917322
GAPDH	1230	1	3UTR	coding	0.870623	0.786128	0.790679	0.944452
GAPDH	1240	1	CDS	coding	0.882315	0.726289	0.745681	0.837294
GAPDH	1250	1	CDS	coding	0.875913	0.500159	0.850495	0.76549
GAPDH	1260	1	CDS	coding	0.888281	0.855336	0.852413	0.87483
H4C3	0	1	CDS	coding	0.89442	0.669656	0.900584	0.834021
H4C3	10	1	CDS	coding	0.893841	0.83554	0.464001	0.89343
H4C3	20	1	3UTR	coding	0.888671	0.813891	0.887188	0.606158
H4C3	30	1	CDS	coding	0.893924	0.404991	0.700027	0.869402
H4C3	40	1	CDS	coding	0.8962	0.537492	0.762499	0.659508
H4C3	50	1	5UTR	coding	0.89285	0.839255	0.76926	0.809245
H4C3	60	1	CDS	coding	0.896264	0.700384	0.78773	0.856656
H4C3	70	1	CDS	coding	0.890474	0.875966	0.885416	0.955294
H4C3	80	1	5UTR	coding	0.891537	0.889357	0.676587	0.91917
H4C3	90	1	5UTR	coding	0.889019	0.71584	0.890741	0.859845
H4C3	100	1	CDS	coding	0.890304	0.864815	0.837203	0.887016
H4C3	110	1	CDS	coding	0.88964	0.809304	0.819962	0.91248
H4C3	120	1	CDS	coding	0.896352	0.819184	0.831432	0.877281
H4C3	130	1	3UTR	coding	0.895715	0.690395	0.846388	0.703285
H4C3	140	1	3UTR	coding	0.893688	0.823908	0.819518	0.81774
H4C3	150	1	CDS	coding	0.894521	0.764467	0.863017	0.98604
H4C3	160	1	CDS	coding	0.897919	0.893131	0.826411	0.845101
H4C3	170	1	CDS	coding	0.898488	0.438005	0.641842	0.956793
H4C3	180	1	CDS	coding	0.891352	0.815841	0.576646	0.84066
H4C3	190	1	5UTR	coding	0.888685	0.836836	0.936144	0.864135
H4C3	200	1	CDS	coding	0.897796	0.603725	0.684194	0.93964
H4C3	210	1	3UTR	coding	0.889568	0.726781	0.534302	0.92215
H4C3	220	1	3UTR	coding	0.890899	0.73802	0.678001	0.62589
H4C3	230	1	CDS	coding	0.897183	0.486894	0.588655	0.850407
H4C3	240	1	5UTR	coding	0.893823	0.815841	0.799249	0.865813
H4C3	250	1	3UTR	coding	0.893472	0.715416	0.873159	0.816984
H4C3	260	1	CDS	coding	0.898239	0.799523	0.842637	0.777231
H4C3	270	1	CDS	coding	0.898572	0.424409	0.807231	0.938779
H4C3	280	1	3UTR	coding	0.895516	0.867232	0.782091	0.724245
H4C3	290	1	CDS	coding	0.898893	0.620557	0.909523	0.855017
H4C3	300	1	5UTR	coding	0.895087	0.849631	0.852304	0.577737
H4C3	310	1	5UTR	coding	0.898746	0.66146	0.675873	0.703238
H4C3	320	1	CDS	coding	0.888571	0.661419	0.866231	0.84162
H4C3	330	1	CDS	coding	0.893652	0.918409	0.829834	0.928095
H4C3	340	1	CDS	coding	0.894767	0.726901	0.682259	0.817067
H4C3	350	1	3UTR	coding	0.893748	0.840392	0.593988	0.823237
HMGB1	860	1	3UTR	coding	0.913408	0.656595	0.810051	0.854709
HMGB1	870	1	CDS	coding	0.913392	0.562221	0.519844	0.778733
HMGB1	880	1	non_coding	nonCoding	0.913267	0.798425	0.771917	0.911633
HMGB1	890	1	CDS	coding	0.901857	0.717603	0.854939	0.659077
HMGB1	900	1	CDS	coding	0.902397	0.843083	0.693264	0.882861
HMGB1	910	1	CDS	coding	0.912632	0.731001	0.637691	0.718612
HMGB1	920	1	3UTR	coding	0.902385	0.728624	0.773665	0.80018
HMGB1	930	1	3UTR	coding	0.906479	0.750699	0.661566	0.809879
HMGB1	940	1	CDS	coding	0.905649	0.574482	0.73881	0.836015
HMGB1	950	1	5UTR	coding	0.905197	0.871577	0.894352	0.807253
HMGB1	960	1	3UTR	coding	0.906624	0.579027	0.826899	0.595762
HMGB1	970	1	CDS	coding	0.911667	0.89015	0.713726	0.838984
HMGB1	980	1	5UTR	coding	0.911313	0.584297	0.893662	0.915123
HMGB1	990	1	5UTR	coding	0.910772	0.596088	0.587333	0.691328
HMGB1	1000	1	CDS	coding	0.908821	0.733003	0.90685	0.728525
HMGB1	1010	1	3UTR	coding	0.905258	0.831677	0.814797	0.928542
HMGB1	1020	1	CDS	coding	0.902091	0.661443	0.760357	0.772112
HMGB1	1030	1	3UTR	coding	0.903114	0.711838	0.760462	0.81876
HMGB1	1040	1	CDS	coding	0.903002	0.56405	0.606275	0.856195
HMGB1	1050	1	CDS	coding	0.911797	0.861506	0.661304	0.923173
HMGB1	1060	1	CDS	coding	0.902383	0.653591	0.720513	0.788652
HMGB1	1070	1	3UTR	coding	0.903771	0.741397	0.766652	0.842808
HMGB1	1080	1	CDS	coding	0.903509	0.910621	0.790291	0.824649
HMGB1	1090	1	CDS	coding	0.89942	0.88539	0.815306	0.828096
HMGB1	1100	1	CDS	coding	0.909761	0.820008	0.685333	0.760792
HMGB1	1110	1	CDS	coding	0.89904	0.631842	0.788635	0.762864
HMGB1	1120	1	CDS	coding	0.911974	0.905781	0.764573	0.936777
HMGB1	1130	1	5UTR	coding	0.905951	0.713861	0.811329	0.799505
HMGB1	1140	1	5UTR	coding	0.908983	0.90696	0.612346	0.568265
HMGB1	1150	1	CDS	coding	0.913043	0.722973	0.844273	0.870626
HMGB1	1160	1	CDS	coding	0.907827	0.325663	0.772348	0.937074
HMGB1	1170	1	3UTR	coding	0.901132	0.817956	0.854353	0.723061
HMGN2	650	1	5UTR	coding	0.943396	0.915525	0.801726	0.914286
HMGN2	660	1	5UTR	coding	0.936699	0.596684	0.932841	0.745526
HMGN2	670	1	3UTR	coding	0.930559	0.67834	0.852446	0.766431
HMGN2	680	1	5UTR	coding	0.944904	0.847912	0.62909	0.738131
HMGN2	690	1	3UTR	coding	0.928643	0.661794	0.741536	0.913551
HMGN2	700	1	5UTR	coding	0.915134	0.878842	0.968214	0.915955
HMGN2	710	1	CDS	coding	0.931301	0.68124	0.757348	0.745991
HMGN2	720	1	CDS	coding	0.941473	0.666471	0.638225	0.938011
HMGN2	730	1	5UTR	coding	0.93438	0.886253	0.955035	0.862419
HMGN2	740	1	5UTR	coding	0.930432	0.786331	0.933237	0.785456
HMGN2	750	1	3UTR	coding	0.930255	0.641719	0.607338	0.757935
HMGN2	760	1	3UTR	coding	0.920801	0.707472	0.751858	0.650318
HMGN2	770	1	CDS	coding	0.949649	0.329675	0.675977	0.892199
HMGN2	780	1	CDS	coding	0.916859	0.782733	0.61418	0.787794
HMGN2	790	1	3UTR	coding	0.920629	0.582777	0.800146	0.737492
HMGN2	800	1	5UTR	coding	0.926098	0.742496	0.62863	0.74179
HMGN2	810	1	CDS	coding	0.915863	0.880338	0.816165	0.66129
HMGN2	820	1	CDS	coding	0.920237	0.647503	0.798679	0.838327
HMGN2	830	1	CDS	coding	0.931821	0.602798	0.832419	0.902331
HMGN2	840	1	CDS	coding	0.917019	0.576293	0.861334	0.749559
HMGN2	850	1	CDS	coding	0.948948	0.853489	0.565728	0.784834
HMGN2	860	1	CDS	coding	0.923753	0.814641	0.89637	0.823195
HMGN2	870	1	CDS	coding	0.938734	0.432321	0.714033	0.908966
HMGN2	880	1	5UTR	coding	0.928507	0.905518	0.8316	0.91291
HMGN2	890	1	5UTR	coding	0.927537	0.802343	0.912775	0.941743
HMGN2	900	1	5UTR	coding	0.917925	0.584098	0.609932	0.84799
HMGN2	910	1	CDS	coding	0.92999	0.46777	0.850398	0.616785
HMGN2	920	1	CDS	coding	0.929479	0.912468	0.648656	0.701678
HMGN2	930	1	CDS	coding	0.946021	0.832321	0.81639	0.901422
HMGN2	940	1	3UTR	coding	0.932337	0.820132	0.689166	0.919997
HMGN2	950	1	CDS	coding	0.916927	0.936266	0.82814	0.88546
HMGN2	960	1	5UTR	coding	0.943441	0.692162	0.870171	0.680115
HMGN2	970	1	CDS	coding	0.939133	0.695447	0.830472	0.857016
HMGN2	980	1	5UTR	coding	0.92096	0.649123	0.804406	0.909783
HMGN2	990	1	CDS	coding	0.948545	0.719842	0.738467	0.810328
HMGN2	1000	1	5UTR	coding	0.948109	0.820246	0.979592	0.94881
HMGN2	1010	1	5UTR	coding	0.937269	0.295078	0.873073	0.924843
HMGN2	1020	1	CDS	coding	0.918586	0.830223	0.817179	0.733288
HMGN2	1030	1	CDS	coding	0.94188	0.859563	0.866	0.805662
HMGN2	1040	1	5UTR	coding	0.916174	0.768001	0.93769	0.856647
HMGN2	1050	1	CDS	coding	0.922165	0.793242	0.82292	0.909905
HMGN2	1060	1	CDS	coding	0.931928	0.863616	0.767104	0.951695
HMGN2	1070	1	CDS	coding	0.938372	0.741698	0.819471	0.675715
HMGN2	1080	1	3UTR	coding	0.9271	0.579394	0.727169	0.891194
HMGN2	1090	1	3UTR	coding	0.93585	0.397756	0.766785	0.892842
HMGN2	1100	1	CDS	coding	0.920006	0.802656	0.753783	0.899424
HMGN2	1110	1	CDS	coding	0.948396	0.725693	0.767137	0.89629
HMGN2	1120	1	3UTR	coding	0.925525	0.77706	0.577944	0.805888
HMGN2	1130	1	5UTR	coding	0.940095	0.724616	0.930672	0.835887
HMGN2	1140	1	CDS	coding	0.928826	0.833829	0.810852	0.879377
HMGN2	1150	1	CDS	coding	0.921417	0.568144	0.758391	0.822374
HMGN2	1160	1	5UTR	coding	0.918302	0.872308	0.93952	0.931231
HMGN2	1170	1	CDS	coding	0.923272	0.729722	0.827222	0.880014
HMGN2	1180	1	CDS	coding	0.927134	0.753955	0.894671	0.933209
HMGN2	1190	1	3UTR	coding	0.936845	0.867946	0.637456	0.893825
HNRNPA1	1770	1	3UTR	coding	0.969509	0.956462	0.935028	0.96027
HNRNPA1	1780	1	5UTR	coding	0.954566	0.914102	0.930969	0.923407
HNRNPA1	1790	1	5UTR	coding	0.95886	0.828277	0.933402	0.867876
HNRNPA1	1800	1	CDS	coding	0.973217	0.957895	0.993062	0.915567
HNRNPA1	1810	1	non_coding	nonCoding	0.964131	0.986505	0.982955	0.831175
HNRNPA1	1820	1	5UTR	coding	0.95239	0.887365	0.79705	0.879991
HNRNPA1	1830	1	5UTR	coding	0.957438	0.947812	0.962904	0.955092
HNRNPA1	1840	1	5UTR	coding	0.951321	0.928738	0.964222	0.942716
HNRNPA1	1850	1	3UTR	coding	0.991326	0.982058	0.912393	0.992868
HNRNPA1	1860	1	5UTR	coding	0.955057	0.866445	0.852124	0.820243
HNRNPA1	1870	1	3UTR	coding	0.986763	0.987626	0.966045	0.981447
HNRNPA1	1880	1	5UTR	coding	0.953298	0.827191	0.915172	0.884817
HNRNPA1	1890	1	5UTR	coding	0.951024	0.957288	0.925593	0.89915
HNRNPA1	1900	1	5UTR	coding	0.989361	0.99422	0.994478	0.996845
HNRNPA1	1910	1	CDS	coding	0.949712	0.864077	0.961447	0.92963
HNRNPA1	1920	1	non_coding	nonCoding	0.985467	0.993255	0.931139	0.97618
HNRNPA1	1930	1	CDS	coding	0.9911	0.960404	0.982544	0.990444
HNRNPA1	1940	1	3UTR	coding	0.970528	0.931888	0.881279	0.788488
HNRNPA1	1950	1	3UTR	coding	0.959261	0.813781	0.748308	0.907104
HNRNPA1	1960	1	CDS	coding	0.959526	0.980015	0.903715	0.926353
HNRNPA1	1970	1	CDS	coding	0.951463	0.851371	0.865525	0.849121
HNRNPA1	1980	1	CDS	coding	0.987625	0.93211	0.984092	0.964405
HNRNPA1	1990	1	CDS	coding	0.952536	0.604625	0.628905	0.93348
HNRNPA1	2000	1	non_coding	nonCoding	0.960908	0.915366	0.86139	0.926861
HNRNPA1	2010	1	CDS	coding	0.954664	0.992796	0.965323	0.989485
HNRNPA1	2020	1	3UTR	coding	0.953084	0.850674	0.904405	0.940903
HNRNPA1	2030	1	3UTR	coding	0.971958	0.925795	0.943679	0.964937
HNRNPA1	2040	1	3UTR	coding	0.955302	0.883972	0.938501	0.772565
HNRNPA1	2050	1	3UTR	coding	0.993303	0.993557	0.995417	0.990934
HNRNPA1	2060	1	CDS	coding	0.954035	0.943785	0.789586	0.908107
HNRNPA1	2070	1	5UTR	coding	0.980058	0.967344	0.979723	0.971121
HNRNPA1	2080	1	5UTR	coding	0.954875	0.70236	0.814434	0.656927
HNRNPA1	2090	1	non_coding	nonCoding	0.990948	0.997973	0.995775	0.996613
HNRNPA1	2100	1	CDS	coding	0.987532	0.987902	0.994475	0.9941
HNRNPA1	2110	1	CDS	coding	0.949738	0.75157	0.794771	0.963937
HNRNPA1	2120	1	3UTR	coding	0.987099	0.97299	0.965355	0.971478
HNRNPA1	2130	1	3UTR	coding	0.952581	0.852067	0.87401	0.839363
HNRNPA1	2140	1	3UTR	coding	0.971729	0.986688	0.989313	0.9869
HNRNPA1	2150	1	CDS	coding	0.961983	0.921282	0.928228	0.98343
HNRNPA1	2160	1	5UTR	coding	0.953181	0.886313	0.787109	0.84078
HNRNPL	2290	1	5UTR	coding	0.999461	0.998608	0.999051	0.998608
HNRNPL	2300	1	5UTR	coding	0.998514	0.997641	0.998858	0.998529
HNRNPL	2310	1	5UTR	coding	0.998844	0.994088	0.99916	0.997895
HNRNPL	2320	1	5UTR	coding	0.99789	0.99522	0.99878	0.986922
HNRNPL	2330	1	5UTR	coding	0.998809	0.998794	0.998591	0.997742
HNRNPL	2340	1	5UTR	coding	0.996246	0.994462	0.99718	0.990131
HNRNPL	2350	1	CDS	coding	0.998078	0.997278	0.998795	0.99679
HNRNPL	2360	1	5UTR	coding	0.996814	0.994775	0.998091	0.992777
HNRNPL	2370	1	non_coding	nonCoding	0.994419	0.994807	0.98142	0.990377
HNRNPL	2380	1	5UTR	coding	0.999433	0.999078	0.99949	0.998649
HNRNPL	2390	1	5UTR	coding	0.999511	0.998553	0.999267	0.999181
HNRNPL	2400	1	5UTR	coding	0.999322	0.999094	0.999389	0.998014
HNRNPL	2410	1	5UTR	coding	0.998714	0.996013	0.998337	0.995221
LRRC75A	3050	1	5UTR	coding	0.99952	0.997425	0.999518	0.998189
LRRC75A	3140	1	5UTR	coding	0.999556	0.995576	0.999219	0.995681
LRRC75A	3190	1	5UTR	coding	0.999713	0.999634	0.998999	0.999312
LRRC75A	3210	1	5UTR	coding	0.999819	0.998795	0.99947	0.999548
RPL36	310	2	CDS	coding	0.42394	0.947976	0.171435	0.731039
RPL36	330	2	3UTR	coding	0.465507	0.866799	0.729436	0.455256
RPL36	340	2	CDS	coding	0.504864	0.788382	0.666338	0.508441
RPL36	350	2	3UTR	coding	0.355062	0.946022	0.302092	0.554346
RPL36	360	2	CDS	coding	0.467449	0.854028	0.463508	0.530221
RPL36	370	2	non_coding	nonCoding	0.458154	0.76546	0.415708	0.606216
RPL36	380	2	CDS	coding	0.416901	0.880783	0.325845	0.918971
RPL36	390	2	5UTR	coding	0.446105	0.958258	0.456622	0.884162
RPL36	400	2	CDS	coding	0.382257	0.906703	0.33356	0.719672
RPL36	410	2	CDS	coding	0.420771	0.858251	0.353413	0.65178
RPL37	20	2	CDS	coding	0.530987	0.90839	0.481789	0.739559
RPL37	30	2	CDS	coding	0.556189	0.775793	0.659386	0.568784
RPL37	40	2	CDS	coding	0.577606	0.687292	0.578738	0.660944
RPL37	50	2	CDS	coding	0.577529	0.799386	0.533615	0.621287
RPL37	60	2	CDS	coding	0.588874	0.519051	0.57863	0.651037
RPL37	70	2	3UTR	coding	0.557885	0.620938	0.582943	0.635954
RPL37	80	2	CDS	coding	0.541842	0.813425	0.633733	0.634169
RPL37	90	2	CDS	coding	0.546823	0.571509	0.854007	0.718624
RPL37	100	2	3UTR	coding	0.544808	0.87795	0.524904	0.697573
RPL37	110	2	CDS	coding	0.572703	0.593617	0.748147	0.513118
RPL37	120	2	CDS	coding	0.551984	0.850683	0.651437	0.689738
RPL37	130	2	CDS	coding	0.587376	0.587216	0.498488	0.740351
RPL37	140	2	CDS	coding	0.56703	0.586632	0.680775	0.855728
RPL37	150	2	CDS	coding	0.540873	0.83981	0.525727	0.490752
RPL37	160	2	CDS	coding	0.563857	0.928693	0.490348	0.497531
RPL37	170	2	CDS	coding	0.581901	0.730408	0.421024	0.680245
RPL37	180	2	CDS	coding	0.576332	0.804077	0.475469	0.50953
RPL37	190	2	3UTR	coding	0.554475	0.704657	0.464968	0.532619
RPL37	200	2	3UTR	coding	0.553879	0.837819	0.415005	0.72427
RPL37	210	2	CDS	coding	0.591654	0.696569	0.816006	0.663427
RPL37	220	2	CDS	coding	0.562683	0.838704	0.532327	0.760778
RPL37	230	2	CDS	coding	0.569106	0.758666	0.745112	0.64016
RPL37	240	2	3UTR	coding	0.591075	0.602834	0.486882	0.563867
RPL37	250	2	non_coding	nonCoding	0.579793	0.571871	0.651747	0.75568
RPL37	260	2	5UTR	coding	0.574891	0.725419	0.494379	0.555298
RPL37	270	2	CDS	coding	0.592237	0.657289	0.578016	0.496019
RPL37	280	2	CDS	coding	0.563444	0.67423	0.678422	0.521046
RPL37	290	2	3UTR	coding	0.589339	0.71906	0.490443	0.959532
RPL37	300	2	CDS	coding	0.513038	0.792169	0.214401	0.801703
RPL37	310	2	CDS	coding	0.576991	0.746495	0.821943	0.449281
RPL37	320	2	CDS	coding	0.578384	0.485404	0.778961	0.764074
RPL37	330	2	CDS	coding	0.552993	0.799935	0.423684	0.743558
RPL37	340	2	CDS	coding	0.592128	0.855901	0.61765	0.660488
RPL37	350	2	CDS	coding	0.586945	0.535983	0.690282	0.887548
RPL37A	0	2	CDS	coding	0.6076	0.606143	0.60837	0.686883
RPL37A	10	2	CDS	coding	0.600974	0.799386	0.530465	0.599213
RPL37A	20	2	CDS	coding	0.592463	0.443942	0.696389	0.677039
RPL37A	30	2	CDS	coding	0.606636	0.390773	0.612178	0.808548
RPL37A	40	2	CDS	coding	0.598149	0.43555	0.653814	0.746947
RPL37A	50	2	CDS	coding	0.592392	0.854696	0.648321	0.519567
RPL37A	60	2	3UTR	coding	0.599004	0.366943	0.503824	0.773125
RPL37A	70	2	CDS	coding	0.604815	0.613043	0.407166	0.601445
RPL37A	80	2	CDS	coding	0.598217	0.651417	0.499348	0.639555
RPL37A	90	2	CDS	coding	0.608664	0.564627	0.696021	0.519751
RPL37A	100	2	3UTR	coding	0.616649	0.467145	0.635637	0.742488
RPL37A	110	2	CDS	coding	0.613505	0.466103	0.548521	0.726665
RPL37A	120	2	CDS	coding	0.604796	0.760493	0.635488	0.538907
RPL37A	130	2	CDS	coding	0.605453	0.40796	0.677147	0.597044
RPL37A	140	2	CDS	coding	0.616871	0.64616	0.464293	0.598361
RPL37A	150	2	3UTR	coding	0.597776	0.567972	0.771754	0.877788
RPL37A	160	2	3UTR	coding	0.597489	0.754464	0.52348	0.774792
RPL37A	170	2	CDS	coding	0.599896	0.662678	0.340615	0.764711
RPL37A	180	2	CDS	coding	0.595592	0.587269	0.595137	0.539661
RPL37A	190	2	5UTR	coding	0.611618	0.587708	0.947662	0.607852
RPL37A	200	2	3UTR	coding	0.612157	0.653656	0.435465	0.767804
RPL37A	210	2	CDS	coding	0.594445	0.538281	0.814732	0.717033
RPL37A	220	2	CDS	coding	0.608858	0.467163	0.900001	0.814986
RPL37A	230	2	CDS	coding	0.611863	0.902749	0.643709	0.624939
RPL37A	240	2	CDS	coding	0.612311	0.421086	0.491696	0.529716
RPL37A	250	2	CDS	coding	0.598347	0.732845	0.725577	0.686937
RPL37A	260	2	CDS	coding	0.594758	0.820948	0.63639	0.477923
RPL37A	270	2	CDS	coding	0.59896	0.644283	0.41683	0.550609
RPL37A	280	2	CDS	coding	0.615118	0.53474	0.686916	0.61385
RPL37A	290	2	CDS	coding	0.617124	0.577021	0.571491	0.724681
RPL37A	300	2	CDS	coding	0.597529	0.335105	0.435691	0.736015
RPL37A	310	2	CDS	coding	0.608864	0.512758	0.517187	0.909839
RPL37A	320	2	CDS	coding	0.616575	0.508147	0.566219	0.766182
RPL37A	330	2	non_coding	nonCoding	0.598391	0.470428	0.485881	0.858084
RPL37A	340	2	CDS	coding	0.601617	0.603339	0.705959	0.722538
RPL37A	350	2	CDS	coding	0.592937	0.436358	0.728903	0.659698
RPL37A	360	2	CDS	coding	0.612629	0.747363	0.527965	0.752034
RPL38	190	2	3UTR	coding	0.621409	0.483081	0.711511	0.557815
RPL38	200	2	CDS	coding	0.617384	0.544074	0.560809	0.60395
RPL38	210	2	CDS	coding	0.628442	0.36749	0.494731	0.601839
RPL38	220	2	3UTR	coding	0.617691	0.719807	0.396377	0.61951
RPL38	230	2	CDS	coding	0.629324	0.717315	0.430989	0.650021
RPL38	240	2	CDS	coding	0.624394	0.713513	0.417059	0.62306
RPL38	250	2	CDS	coding	0.622749	0.401672	0.552127	0.683439
RPL38	260	2	CDS	coding	0.617715	0.410441	0.661793	0.513627
RPL38	270	2	3UTR	coding	0.619006	0.400824	0.495629	0.615987
RPL38	280	2	CDS	coding	0.628257	0.564152	0.805247	0.745664
RPL38	290	2	non_coding	nonCoding	0.625955	0.405309	0.387141	0.699948
RPL38	300	2	CDS	coding	0.62274	0.601197	0.718791	0.571404
RPL38	310	2	5UTR	coding	0.621546	0.514456	0.653899	0.548568
RPL38	320	2	CDS	coding	0.626067	0.601178	0.650724	0.713488
RPL38	330	2	CDS	coding	0.628782	0.315856	0.445281	0.757275
RPL38	340	2	CDS	coding	0.617401	0.491114	0.604255	0.482111
RPL38	350	2	5UTR	coding	0.619499	0.587115	0.829569	0.728613
RPL38	360	2	CDS	coding	0.628292	0.400084	0.693266	0.774195
RPL38	370	2	CDS	coding	0.61974	0.483464	0.621001	0.551998
RPL38	380	2	CDS	coding	0.620333	0.393488	0.865747	0.855535
RPL38	390	2	CDS	coding	0.627466	0.560936	0.502255	0.575139
RPL38	400	2	CDS	coding	0.625297	0.776031	0.382016	0.531428
RPL39	40	2	CDS	coding	0.638715	0.411579	0.663354	0.615724
RPL39	50	2	CDS	coding	0.630315	0.792646	0.83458	0.623151
RPL39	60	2	CDS	coding	0.631066	0.438281	0.520256	0.650922
RPL39	70	2	CDS	coding	0.644144	0.431268	0.799842	0.602752
RPL39	80	2	CDS	coding	0.646539	0.387785	0.573962	0.478485
RPL39	90	2	5UTR	coding	0.634145	0.313044	0.768204	0.621426
RPL39	100	2	CDS	coding	0.649187	0.355788	0.787461	0.828987
RPL39	110	2	CDS	coding	0.631259	0.434665	0.579095	0.805656
RPL39	120	2	CDS	coding	0.641619	0.359325	0.672938	0.774006
RPL39	130	2	CDS	coding	0.640875	0.527389	0.727291	0.803172
RPL39	140	2	CDS	coding	0.645193	0.527383	0.827168	0.585841
RPL39	150	2	CDS	coding	0.647284	0.615375	0.806845	0.477074
RPL39	160	2	CDS	coding	0.644062	0.783169	0.487517	0.702225
RPL39	170	2	CDS	coding	0.649652	0.448412	0.36448	0.488295
RPL39	180	2	3UTR	coding	0.646478	0.395556	0.293409	0.732442
RPL39	190	2	CDS	coding	0.632232	0.705399	0.227674	0.524461
RPL39	200	2	CDS	coding	0.646265	0.350298	0.595609	0.532941
RPL39	210	2	CDS	coding	0.641493	0.296349	0.503879	0.953226
RPL39	220	2	non_coding	nonCoding	0.637122	0.183606	0.457395	0.801512
RPL39	230	2	CDS	coding	0.636596	0.536112	0.545476	0.695041
RPL39	240	2	CDS	coding	0.635831	0.463503	0.567045	0.735455
RPL39	250	2	CDS	coding	0.633481	0.419466	0.658463	0.706697
RPL39	260	2	CDS	coding	0.647627	0.194731	0.699359	0.93093
RPL39	270	2	3UTR	coding	0.631148	0.44125	0.364932	0.766479
RPL39	280	2	CDS	coding	0.644803	0.369394	0.520264	0.691118
RPL39	290	2	3UTR	coding	0.647933	0.432044	0.410291	0.891383
RPL39	300	2	CDS	coding	0.649814	0.363661	0.469409	0.548044
RPL39	310	2	CDS	coding	0.632116	0.5572	0.663991	0.479383
RPL39	320	2	CDS	coding	0.645315	0.284777	0.884564	0.367697
RPL39	330	2	CDS	coding	0.641958	0.754376	0.556603	0.687084
RPL39	340	2	3UTR	coding	0.63252	0.332104	0.346817	0.544124
RPL39	350	2	CDS	coding	0.639388	0.488454	0.818838	0.61505
RPL39	360	2	CDS	coding	0.640484	0.262482	0.644848	0.791909
RPL39	370	2	CDS	coding	0.630363	0.579416	0.714693	0.619882
RPL4	1240	2	CDS	coding	0.651812	0.182392	0.425168	0.821126
RPL4	1250	2	3UTR	coding	0.65213	0.400618	0.283344	0.58283
RPL4	1260	2	3UTR	coding	0.652301	0.733934	0.427164	0.794746
RPL4	1270	2	CDS	coding	0.652956	0.431309	0.473017	0.810119
RPL4	1280	2	CDS	coding	0.653947	0.289733	0.589083	0.548933
RPL4	1290	2	CDS	coding	0.657698	0.547	0.508508	0.591633
RPL4	1300	2	CDS	coding	0.651645	0.609025	0.523836	0.63636
RPL4	1310	2	3UTR	coding	0.64985	0.489093	0.623628	0.914954
RPL4	1320	2	CDS	coding	0.652922	0.399288	0.537151	0.505706
RPL4	1330	2	CDS	coding	0.654766	0.311433	0.478614	0.608882
RPL4	1340	2	CDS	coding	0.650967	0.948559	0.74295	0.516599
RPL4	1350	2	CDS	coding	0.657477	0.475809	0.680134	0.775042
RPL4	1360	2	3UTR	coding	0.657477	0.844482	0.415533	0.477351
RPL4	1370	2	CDS	coding	0.656379	0.386409	0.35929	0.516922
RPL4	1380	2	CDS	coding	0.656445	0.35415	0.630789	0.504571
RPL4	1390	2	CDS	coding	0.650824	0.693532	0.632769	0.674631
RPL4	1400	2	3UTR	coding	0.655166	0.848511	0.649064	0.502139
RPL4	1410	2	CDS	coding	0.655404	0.433474	0.739167	0.57775
RPL41	40	2	CDS	coding	0.666704	0.365649	0.43805	0.711941
RPL41	50	2	CDS	coding	0.665047	0.716135	0.717302	0.448806
RPL41	60	2	CDS	coding	0.665728	0.664531	0.512672	0.711243
RPL41	70	2	CDS	coding	0.657787	0.317119	0.416708	0.525444
RPL41	80	2	CDS	coding	0.669	0.651136	0.594599	0.636838
RPL41	90	2	CDS	coding	0.669384	0.539939	0.707716	0.722786
RPL41	100	2	CDS	coding	0.664339	0.664973	0.492668	0.73792
RPL41	110	2	CDS	coding	0.667777	0.346627	0.737123	0.841935
RPL41	120	2	CDS	coding	0.667102	0.473062	0.588833	0.460254
RPL41	130	2	CDS	coding	0.661988	0.619126	0.58593	0.550491
RPL41	140	2	CDS	coding	0.663456	0.672301	0.485517	0.594594
RPL41	150	2	CDS	coding	0.663898	0.624193	0.655229	0.666067
RPL41	160	2	CDS	coding	0.660789	0.783026	0.460067	0.583411
RPL41	170	2	CDS	coding	0.667969	0.349861	0.781777	0.416086
RPL41	180	2	CDS	coding	0.667399	0.59648	0.445882	0.641474
RPL41	190	2	CDS	coding	0.667453	0.437901	0.49235	0.680077
RPL41	200	2	CDS	coding	0.661634	0.442439	0.621324	0.625021
RPL41	210	2	CDS	coding	0.668174	0.572118	0.679337	0.555512
RPL41	220	2	CDS	coding	0.666863	0.212537	0.627802	0.52747
RPL41	230	2	CDS	coding	0.659271	0.481736	0.65228	0.823103
RPL41	240	2	3UTR	coding	0.660041	0.443989	0.463846	0.786103
RPL41	250	2	CDS	coding	0.65996	0.287089	0.315004	0.536976
RPL41	260	2	CDS	coding	0.661612	0.362938	0.771263	0.819085
RPL41	270	2	3UTR	coding	0.659754	0.27831	0.412095	0.645877
RPL41	280	2	CDS	coding	0.658568	0.466642	0.321846	0.624316
RPL41	290	2	CDS	coding	0.658418	0.727622	0.47554	0.795444
RPL41	300	2	CDS	coding	0.659657	0.37773	0.636119	0.52656
RPL41	310	2	CDS	coding	0.658977	0.722807	0.456328	0.756506
RPL41	320	2	CDS	coding	0.66137	0.38527	0.627927	0.413205
RPL41	330	2	CDS	coding	0.669447	0.412282	0.497814	0.766132
RPL41	340	2	3UTR	coding	0.65925	0.238583	0.695354	0.524897
RPL41	350	2	3UTR	coding	0.669859	0.229071	0.470801	0.678409
RPL41	360	2	CDS	coding	0.669188	0.371513	0.583415	0.627512
RPL41	370	2	CDS	coding	0.66986	0.578431	0.581562	0.597402
RPL41	380	2	3UTR	coding	0.665102	0.250725	0.699581	0.638457
RPL41	390	2	CDS	coding	0.666205	0.212311	0.394562	0.553977
RPL41	400	2	3UTR	coding	0.666442	0.280519	0.465585	0.639284
RPL41	410	2	CDS	coding	0.665196	0.41895	0.325302	0.590513
RPL41	420	2	CDS	coding	0.6661	0.337202	0.654484	0.677574
RPL41	430	2	CDS	coding	0.66419	0.678905	0.431757	0.652769
RPL41	440	2	CDS	coding	0.666621	0.265781	0.68235	0.801039
RPL41	450	2	CDS	coding	0.667147	0.539135	0.685828	0.728562
RPL5	570	2	CDS	coding	0.675715	0.260668	0.6434	0.76996
RPL5	580	2	3UTR	coding	0.670236	0.354635	0.441158	0.507674
RPL5	590	2	CDS	coding	0.676007	0.648625	0.639583	0.680757
RPL5	600	2	3UTR	coding	0.676764	0.940103	0.308733	0.628934
RPL5	610	2	CDS	coding	0.675908	0.394077	0.666729	0.651331
RPL5	620	2	CDS	coding	0.670992	0.348455	0.370645	0.802785
RPL5	630	2	CDS	coding	0.671926	0.135856	0.386887	0.675896
RPL5	640	2	CDS	coding	0.676144	0.512872	0.636955	0.543358
RPL5	650	2	3UTR	coding	0.674044	0.9432	0.758021	0.399311
RPL5	660	2	CDS	coding	0.673722	0.418311	0.278986	0.643952
RPL5	670	2	CDS	coding	0.672961	0.51815	0.734146	0.740883
RPL5	680	2	CDS	coding	0.671327	0.609997	0.599262	0.689963
RPL5	690	2	CDS	coding	0.67286	0.54448	0.492434	0.760292
RPL5	700	2	CDS	coding	0.671591	0.968233	0.180994	0.792482
RPL5	710	2	CDS	coding	0.676925	0.528635	0.480673	0.54362
RPL5	720	2	CDS	coding	0.672616	0.481761	0.511545	0.474304
RPL5	730	2	CDS	coding	0.676476	0.660365	0.355006	0.772088
RPL5	740	2	CDS	coding	0.676652	0.501733	0.494335	0.446232
RPL5	750	2	CDS	coding	0.67701	0.347885	0.690864	0.40444
RPL5	760	2	3UTR	coding	0.674784	0.257352	0.266377	0.75064
RPL5	770	2	5UTR	coding	0.671231	0.550066	0.520176	0.81192
RPL5	780	2	CDS	coding	0.673051	0.401847	0.590454	0.557051
RPL5	790	2	CDS	coding	0.671233	0.665795	0.726989	0.627055
RPL5	800	2	CDS	coding	0.67509	0.421726	0.801171	0.519157
RPL5	810	2	CDS	coding	0.677046	0.255542	0.434836	0.834005
RPL5	820	2	CDS	coding	0.674452	0.823767	0.557379	0.724544
RPL5	830	2	CDS	coding	0.672192	0.654723	0.283442	0.643865
RPL6	50	2	CDS	coding	0.694607	0.523992	0.469272	0.576129
RPL6	60	2	CDS	coding	0.687582	0.491018	0.388492	0.490715
RPL6	70	2	3UTR	coding	0.682506	0.255069	0.361915	0.697245
RPL6	80	2	CDS	coding	0.681863	0.463099	0.53388	0.458859
RPL6	90	2	CDS	coding	0.6824	0.914732	0.112895	0.816918
RPL6	100	2	3UTR	coding	0.690612	0.565688	0.682114	0.585901
RPL6	110	2	CDS	coding	0.69454	0.235695	0.570417	0.54594
RPL6	120	2	CDS	coding	0.692708	0.808405	0.389502	0.57642
RPL6	130	2	CDS	coding	0.681381	0.394465	0.446958	0.632857
RPL6	140	2	CDS	coding	0.691746	0.292713	0.533747	0.622733
RPL6	150	2	CDS	coding	0.693732	0.539207	0.742622	0.574406
RPL6	160	2	3UTR	coding	0.693227	0.48058	0.344483	0.538513
RPL6	170	2	CDS	coding	0.690585	0.308494	0.294782	0.773274
RPL6	180	2	CDS	coding	0.692788	0.491503	0.650467	0.769014
RPL6	190	2	CDS	coding	0.677516	0.667505	0.624205	0.64035
RPL6	200	2	CDS	coding	0.690784	0.330464	0.359747	0.683919
RPL6	210	2	CDS	coding	0.692089	0.448485	0.529343	0.735166
RPL6	220	2	CDS	coding	0.684372	0.228049	0.329837	0.910156
RPL6	230	2	CDS	coding	0.677215	0.455386	0.306089	0.671714
RPL6	240	2	CDS	coding	0.682812	0.532947	0.479278	0.632836
RPL6	250	2	CDS	coding	0.688381	0.835708	0.379339	0.622303
RPL6	260	2	CDS	coding	0.694744	0.438343	0.623069	0.50314
RPL6	270	2	CDS	coding	0.689144	0.679192	0.620522	0.686759
RPL6	520	2	3UTR	coding	0.689108	0.495448	0.53128	0.662762
RPL6	530	2	CDS	coding	0.687231	0.393216	0.592434	0.63982
RPL6	540	2	CDS	coding	0.684709	0.560206	0.592589	0.520723
RPL6	550	2	non_coding	nonCoding	0.690839	0.80628	0.413477	0.621833
RPL6	560	2	CDS	coding	0.692568	0.315308	0.39228	0.606161
RPL6	570	2	5UTR	coding	0.677812	0.560294	0.562473	0.583518
RPL6	580	2	CDS	coding	0.683245	0.571411	0.663926	0.745615
RPL6	590	2	3UTR	coding	0.691811	0.681447	0.861425	0.602396
RPL6	600	2	CDS	coding	0.679895	0.589473	0.838111	0.51311
RPL6	610	2	5UTR	coding	0.690561	0.210199	0.509483	0.58862
RPL6	620	2	CDS	coding	0.679172	0.940054	0.787227	0.611732
RPL6	630	2	3UTR	coding	0.681034	0.486977	0.67945	0.700791
RPL6	640	2	CDS	coding	0.687704	0.424543	0.843559	0.826678
RPL6	650	2	CDS	coding	0.683558	0.576158	0.485452	0.80165
RPL6	660	2	CDS	coding	0.692024	0.430288	0.542077	0.936865
RPL6	670	2	CDS	coding	0.694605	0.238123	0.375738	0.586114
RPL6	680	2	CDS	coding	0.694464	0.406391	0.48939	0.654427
RPL6	690	2	CDS	coding	0.678196	0.481189	0.542561	0.671999
RPL6	700	2	CDS	coding	0.693598	0.626609	0.426348	0.588708
RPL6	710	2	CDS	coding	0.691955	0.480057	0.679579	0.456009
RPL6	720	2	CDS	coding	0.688913	0.344474	0.11653	0.888592
RPL6	730	2	CDS	coding	0.695135	0.475734	0.640551	0.532264
RPL6	740	2	CDS	coding	0.694058	0.352317	0.435532	0.807981
RPL6	750	2	CDS	coding	0.682757	0.545055	0.536292	0.64204
RPL6	780	2	CDS	coding	0.688961	0.143492	0.476439	0.65111
RPL6	790	2	CDS	coding	0.688349	0.365931	0.752561	0.687074
RPL6	800	2	CDS	coding	0.677904	0.257518	0.333528	0.548437
RPL6	810	2	CDS	coding	0.695199	0.494747	0.282242	0.865283
RPL6	820	2	CDS	coding	0.686765	0.679646	0.757223	0.442828
RPL6	830	2	CDS	coding	0.693612	0.132599	0.35464	0.602895
RPL6	840	2	CDS	coding	0.691743	0.478572	0.388668	0.442026
RPL6	850	2	5UTR	coding	0.690285	0.355017	0.555976	0.882439
RPL6	860	2	3UTR	coding	0.686808	0.662212	0.458061	0.509964
RPL6	870	2	CDS	coding	0.689707	0.687004	0.384341	0.529749
RPL6	880	2	CDS	coding	0.687908	0.472545	0.47958	0.624679
RPL7	420	2	CDS	coding	0.701557	0.628168	0.578695	0.545289
RPL7	430	2	CDS	coding	0.70309	0.272787	0.187605	0.814043
RPL7	440	2	CDS	coding	0.695805	0.568037	0.548429	0.730757
RPL7	450	2	3UTR	coding	0.702807	0.546736	0.627433	0.500146
RPL7	460	2	CDS	coding	0.700059	0.519481	0.50662	0.794785
RPL7	470	2	3UTR	coding	0.699557	0.573256	0.692662	0.669216
RPL7	480	2	CDS	coding	0.696069	0.373174	0.405468	0.74251
RPL7	490	2	CDS	coding	0.703939	0.335199	0.798102	0.948843
RPL7	500	2	CDS	coding	0.697843	0.654012	0.469427	0.910437
RPL7	510	2	CDS	coding	0.701246	0.537208	0.61271	0.803835
RPL7	520	2	3UTR	coding	0.700881	0.546601	0.443275	0.764826
RPL7	530	2	CDS	coding	0.697808	0.273232	0.48966	0.883999
RPL7	540	2	CDS	coding	0.702533	0.642039	0.609295	0.507963
RPL7	550	2	non_coding	nonCoding	0.696367	0.499891	0.583329	0.437037
RPL7	560	2	CDS	coding	0.697786	0.493169	0.311714	0.474448
RPL7	570	2	CDS	coding	0.697052	0.0947159	0.523726	0.62964
RPL7	580	2	5UTR	coding	0.696827	0.547848	0.644643	0.779536
RPL7	590	2	CDS	coding	0.700539	0.344743	0.547463	0.74255
RPL7	600	2	CDS	coding	0.699533	0.646669	0.59959	0.506181
RPL7	610	2	CDS	coding	0.697692	0.389462	0.745969	0.53319
RPL7	620	2	3UTR	coding	0.702794	0.217792	0.678276	0.56013
RPL7	630	2	3UTR	coding	0.702632	0.379555	0.491625	0.686683
RPL7	640	2	CDS	coding	0.69862	0.368021	0.923211	0.807661
RPL7	650	2	CDS	coding	0.704	0.58651	0.716341	0.559395
RPL7	660	2	3UTR	coding	0.697864	0.417082	0.659969	0.518327
RPL7	670	2	CDS	coding	0.697658	0.451198	0.539533	0.553554
RPL7	680	2	3UTR	coding	0.701512	0.310692	0.922288	0.650648
RPL7	690	2	3UTR	coding	0.697248	0.948939	0.388214	0.519492
RPL7	700	2	CDS	coding	0.695618	0.578448	0.446187	0.878689
RPL7	710	2	3UTR	coding	0.699173	0.242748	0.454082	0.740959
RPL7	720	2	non_coding	nonCoding	0.698729	0.534917	0.627803	0.730787
RPL7	730	2	CDS	coding	0.699096	0.387039	0.626761	0.751758
RPL7	740	2	CDS	coding	0.695375	0.181663	0.471108	0.633268
RPL7	750	2	CDS	coding	0.703617	0.577067	0.554649	0.637321
RPL7	760	2	3UTR	coding	0.701597	0.189095	0.36035	0.617865
RPL7	770	2	CDS	coding	0.69743	0.427804	0.32271	0.839667
RPL7	780	2	3UTR	coding	0.702394	0.513064	0.376529	0.625893
RPL7	790	2	CDS	coding	0.696372	0.323178	0.621933	0.669479
RPL7	800	2	CDS	coding	0.701326	0.385566	0.297923	0.542213
RPL7	810	2	CDS	coding	0.698627	0.407944	0.596816	0.787599
RPL7A	500	2	CDS	coding	0.706547	0.623942	0.544199	0.724595
RPL7A	510	2	CDS	coding	0.704333	0.393853	0.671313	0.587922
RPL7A	520	2	3UTR	coding	0.709025	0.474668	0.722668	0.847257
RPL7A	530	2	CDS	coding	0.709366	0.689134	0.24238	0.511101
RPL7A	540	2	CDS	coding	0.712057	0.426828	0.576304	0.786748
RPL7A	550	2	3UTR	coding	0.704531	0.699723	0.641407	0.661117
RPL7A	560	2	3UTR	coding	0.704754	0.283434	0.389144	0.691287
RPL7A	570	2	3UTR	coding	0.712416	0.79305	0.325119	0.631763
RPL7A	580	2	CDS	coding	0.711703	0.353571	0.724656	0.690901
RPL7A	590	2	3UTR	coding	0.705301	0.608408	0.575713	0.561186
RPL7A	600	2	CDS	coding	0.710136	0.350889	0.455776	0.726262
RPL7A	610	2	CDS	coding	0.707196	0.335272	0.345089	0.707763
RPL7A	620	2	CDS	coding	0.710092	0.416041	0.261449	0.609266
RPL7A	630	2	3UTR	coding	0.709711	0.384073	0.631404	0.401082
RPL7A	640	2	CDS	coding	0.70719	0.576796	0.354343	0.638723
RPL7A	650	2	CDS	coding	0.71396	0.617176	0.693982	0.721792
RPL7A	660	2	CDS	coding	0.711373	0.385931	0.436774	0.768598
RPL7A	670	2	CDS	coding	0.705648	0.3415	0.598729	0.617597
RPL7A	680	2	CDS	coding	0.70706	0.756771	0.837772	0.516345
RPL7A	690	2	CDS	coding	0.711759	0.10408	0.603858	0.639023
RPL7A	700	2	3UTR	coding	0.714026	0.594349	0.335887	0.551743
RPL7A	710	2	CDS	coding	0.704972	0.362491	0.449627	0.613149
RPL7A	720	2	CDS	coding	0.711892	0.3701	0.828108	0.589913
RPL7A	730	2	CDS	coding	0.713397	0.360823	0.5417	0.644559
RPL7A	740	2	CDS	coding	0.707921	0.901291	0.432865	0.674633
RPL7A	750	2	CDS	coding	0.713788	0.705538	0.464519	0.698817
RPL7A	760	2	CDS	coding	0.710964	0.711706	0.568488	0.583366
RPL7A	770	2	CDS	coding	0.708218	0.80945	0.891861	0.613471
RPL7A	780	2	CDS	coding	0.713093	0.114058	0.542147	0.628314
RPL7A	790	2	CDS	coding	0.704231	0.198031	0.396241	0.548483
RPL7A	800	2	CDS	coding	0.704242	0.0865449	0.654108	0.941157
RPL7A	810	2	CDS	coding	0.711851	0.361507	0.67725	0.517639
RPL7A	820	2	CDS	coding	0.704817	0.354522	0.564498	0.925202
RPL7A	830	2	CDS	coding	0.708657	0.448558	0.449441	0.921663
RPL7A	840	2	CDS	coding	0.705625	0.63493	0.260199	0.563515
RPL8	300	2	CDS	coding	0.73249	0.269058	0.623343	0.479188
RPL8	310	2	CDS	coding	0.729401	0.371926	0.481817	0.465766
RPL8	320	2	3UTR	coding	0.716501	0.262707	0.647585	0.706491
RPL8	330	2	CDS	coding	0.7168	0.265573	0.509569	0.522892
RPL8	340	2	5UTR	coding	0.721744	0.549233	0.380672	0.612321
RPL8	350	2	CDS	coding	0.728852	0.456708	0.641193	0.44789
RPL8	360	2	CDS	coding	0.734037	0.298545	0.478961	0.597131
RPL8	370	2	CDS	coding	0.728615	0.647408	0.578058	0.765208
RPL8	380	2	CDS	coding	0.72106	0.615237	0.656926	0.485519
RPL8	390	2	CDS	coding	0.729649	0.649215	0.528458	0.57137
RPL8	400	2	CDS	coding	0.725065	0.328473	0.716432	0.374829
RPL8	410	2	5UTR	coding	0.732999	0.526262	0.686797	0.789601
RPL8	420	2	CDS	coding	0.719933	0.439473	0.682187	0.665393
RPL8	430	2	CDS	coding	0.732734	0.217874	0.704337	0.655697
RPL8	440	2	CDS	coding	0.731996	0.690033	0.479945	0.609644
RPL8	450	2	CDS	coding	0.715211	0.44362	0.530768	0.575113
RPL8	460	2	CDS	coding	0.720668	0.715431	0.384462	0.542238
RPL8	470	2	CDS	coding	0.716268	0.540142	0.835607	0.698471
RPL8	480	2	3UTR	coding	0.72113	0.565601	0.692203	0.672778
RPL8	490	2	CDS	coding	0.733462	0.303703	0.423706	0.793445
RPL8	500	2	CDS	coding	0.718516	0.732865	0.47655	0.743055
RPL8	510	2	CDS	coding	0.718747	0.453913	0.839594	0.848239
RPL8	520	2	3UTR	coding	0.721659	0.45399	0.649295	0.769588
RPL8	530	2	CDS	coding	0.727643	0.44782	0.453881	0.547889
RPL8	540	2	CDS	coding	0.72661	0.162747	0.535448	0.910672
RPL8	550	2	CDS	coding	0.731662	0.487588	0.563978	0.430387
RPL8	560	2	CDS	coding	0.718408	0.181913	0.624531	0.826381
RPL8	570	2	CDS	coding	0.718399	0.789999	0.459962	0.775113
RPL8	580	2	3UTR	coding	0.734109	0.336609	0.526047	0.84859
RPL8	590	2	CDS	coding	0.716977	0.223796	0.170621	0.821903
RPL8	600	2	CDS	coding	0.71458	0.376701	0.568484	0.635719
RPL8	610	2	CDS	coding	0.72678	0.25736	0.443905	0.537485
RPL8	620	2	CDS	coding	0.73438	0.611205	0.250505	0.659268
RPL8	630	2	CDS	coding	0.718071	0.468003	0.695988	0.658522
RPL8	640	2	CDS	coding	0.727627	0.402979	0.787071	0.905896
RPL8	650	2	CDS	coding	0.718916	0.762411	0.597084	0.43645
RPL8	660	2	CDS	coding	0.719632	0.626324	0.564834	0.529912
RPL8	670	2	CDS	coding	0.728695	0.428772	0.357733	0.702951
RPL8	680	2	CDS	coding	0.717344	0.129527	0.528551	0.626044
RPL8	690	2	CDS	coding	0.7347	0.457485	0.506577	0.6736
RPL8	700	2	CDS	coding	0.714226	0.221483	0.343093	0.753477
RPL8	710	2	CDS	coding	0.734656	0.783949	0.493221	0.528004
RPL8	720	2	CDS	coding	0.719798	0.978243	0.780277	0.48418
RPL8	730	2	CDS	coding	0.735063	0.385049	0.353525	0.597309
RPL8	740	2	CDS	coding	0.715724	0.792666	0.753613	0.513181
RPL8	750	2	CDS	coding	0.735374	0.244479	0.500148	0.506284
RPL8	760	2	CDS	coding	0.725194	0.637146	0.389698	0.780037
RPL8	770	2	CDS	coding	0.719607	0.561597	0.438929	0.830386
RPL8	780	2	CDS	coding	0.732068	0.585804	0.425837	0.610896
RPL8	790	2	CDS	coding	0.725025	0.340884	0.332761	0.822254
RPL8	800	2	3UTR	coding	0.729784	0.0826249	0.628199	0.545998
RPL8	810	2	CDS	coding	0.726954	0.440327	0.826075	0.81142
RPL8	820	2	CDS	coding	0.731741	0.500316	0.710979	0.651039
RPL8	830	2	3UTR	coding	0.725097	0.14593	0.531929	0.922351
RPL8	840	2	CDS	coding	0.714464	0.6783	0.497254	0.740465
RPL8	850	2	CDS	coding	0.732816	0.131048	0.294457	0.62066
RPL8	860	2	CDS	coding	0.734522	0.640225	0.458261	0.515242
RPL8	870	2	CDS	coding	0.729419	0.160207	0.618101	0.527121
RPL8	880	2	CDS	coding	0.720546	0.454661	0.45051	0.758149
RPL8	890	2	CDS	coding	0.730846	0.413027	0.40802	0.647988
RPL8	900	2	CDS	coding	0.729754	0.0814193	0.736856	0.546352
RPL8	910	2	CDS	coding	0.719408	0.507166	0.589894	0.647222
RPL8	920	2	3UTR	coding	0.735649	0.653626	0.499016	0.850255
RPL8	930	2	CDS	coding	0.726599	0.610568	0.523173	0.765511
RPL8	940	2	CDS	coding	0.730038	0.752508	0.509642	0.801514
RPL8	950	2	CDS	coding	0.724521	0.537809	0.483602	0.616551
RPL9	410	2	CDS	coding	0.742765	0.75376	0.428467	0.726299
RPL9	420	2	CDS	coding	0.736202	0.393097	0.484662	0.565225
RPL9	450	2	CDS	coding	0.738526	0.22327	0.623318	0.53965
RPL9	470	2	CDS	coding	0.740214	0.845709	0.855331	0.346441
RPL9	480	2	CDS	coding	0.739155	0.0885776	0.780899	0.903306
RPL9	490	2	3UTR	coding	0.744282	0.559279	0.503852	0.453782
RPL9	500	2	5UTR	coding	0.744859	0.560565	0.827165	0.656186
RPL9	510	2	CDS	coding	0.736464	0.707332	0.505332	0.506887
RPL9	520	2	CDS	coding	0.736246	0.618367	0.558832	0.550227
RPL9	530	2	3UTR	coding	0.742109	0.486474	0.744661	0.653802
RPL9	540	2	CDS	coding	0.744245	0.550415	0.72591	0.567277
RPL9	550	2	3UTR	coding	0.739288	0.418676	0.494422	0.68528
RPL9	560	2	3UTR	coding	0.735763	0.37273	0.608078	0.660281
RPL9	570	2	3UTR	coding	0.738252	0.416575	0.443882	0.548393
RPL9	580	2	CDS	coding	0.739992	0.5684	0.620863	0.631769
RPL9	590	2	CDS	coding	0.737035	0.37366	0.583227	0.728662
RPL9	600	2	3UTR	coding	0.74316	0.613149	0.747329	0.595257
RPL9	610	2	CDS	coding	0.736046	0.451589	0.838644	0.593079
RPL9	620	2	CDS	coding	0.739758	0.826295	0.825961	0.545844
RPL9	630	2	CDS	coding	0.741711	0.350383	0.115067	0.603602
RPL9	640	2	3UTR	coding	0.737276	0.316787	0.711228	0.780679
RPL9	650	2	CDS	coding	0.737967	0.627248	0.677109	0.612451
RPL9	660	2	CDS	coding	0.736432	0.507104	0.658428	0.76535
RPL9	670	2	CDS	coding	0.735982	0.769464	0.414077	0.669718
RPL9	680	2	CDS	coding	0.738008	0.369262	0.496577	0.860655
RPL9	690	2	CDS	coding	0.745292	0.418386	0.597612	0.456167
RPL9	700	2	3UTR	coding	0.740244	0.538335	0.321173	0.86748
RPL9	710	2	CDS	coding	0.738577	0.522441	0.39253	0.896126
RPL9	720	2	CDS	coding	0.736707	0.236565	0.567326	0.555517
RPL9	730	2	CDS	coding	0.74202	0.232168	0.632758	0.788867
RPLP0	510	2	CDS	coding	0.757298	0.337787	0.768543	0.779756
RPLP0	520	2	CDS	coding	0.760053	0.403178	0.624461	0.766848
RPLP0	530	2	3UTR	coding	0.764015	0.310783	0.708047	0.725385
RPLP0	540	2	CDS	coding	0.747752	0.351062	0.710577	0.840077
RPLP0	550	2	CDS	coding	0.758773	0.506976	0.687183	0.702574
RPLP0	560	2	CDS	coding	0.76873	0.569392	0.437842	0.511816
RPLP0	570	2	CDS	coding	0.765508	0.293112	0.703652	0.907168
RPLP0	580	2	CDS	coding	0.761339	0.233054	0.395754	0.852389
RPLP0	590	2	CDS	coding	0.756134	0.603951	0.474407	0.754499
RPLP0	600	2	CDS	coding	0.761014	0.414751	0.705372	0.853424
RPLP0	610	2	non_coding	nonCoding	0.769434	0.372009	0.390908	0.603166
RPLP0	620	2	CDS	coding	0.745874	0.359524	0.82064	0.603472
RPLP0	630	2	CDS	coding	0.75244	0.434175	0.765504	0.412215
RPLP0	640	2	CDS	coding	0.746234	0.208276	0.437579	0.853962
RPLP0	650	2	CDS	coding	0.746142	0.724982	0.817086	0.402719
RPLP0	660	2	CDS	coding	0.746172	0.524128	0.306967	0.694705
RPLP0	740	2	3UTR	coding	0.749375	0.387209	0.4566	0.731518
RPLP0	750	2	CDS	coding	0.750073	0.36903	0.314447	0.805725
RPLP0	760	2	CDS	coding	0.75995	0.500022	0.391822	0.59205
RPLP0	770	2	CDS	coding	0.753467	0.394309	0.563478	0.752733
RPLP0	780	2	CDS	coding	0.75284	0.391177	0.430486	0.719829
RPLP0	790	2	CDS	coding	0.758329	0.418716	0.634619	0.576301
RPLP0	800	2	CDS	coding	0.750918	0.208112	0.779859	0.726357
RPLP0	810	2	CDS	coding	0.767613	0.563123	0.307896	0.668832
RPLP0	820	2	CDS	coding	0.745726	0.779093	0.542921	0.794477
RPLP0	830	2	3UTR	coding	0.759802	0.64811	0.381008	0.478494
RPLP0	840	2	3UTR	coding	0.767129	0.359991	0.538809	0.610165
RPLP0	850	2	CDS	coding	0.76331	0.71136	0.491553	0.654294
RPLP0	860	2	CDS	coding	0.747214	0.00120483	0.558726	0.690845
RPLP0	870	2	CDS	coding	0.762507	0.258618	0.756185	0.778835
RPLP0	880	2	CDS	coding	0.748384	0.780624	0.444711	0.879626
RPLP0	890	2	CDS	coding	0.761854	0.24327	0.658478	0.661198
RPLP0	900	2	CDS	coding	0.74625	0.122891	0.479515	0.826404
RPLP0	910	2	CDS	coding	0.749888	0.639701	0.631576	0.477776
RPLP0	920	2	CDS	coding	0.76159	0.545502	0.318436	0.596974
RPLP0	930	2	CDS	coding	0.769013	0.290281	0.134451	0.591243
RPLP0	940	2	CDS	coding	0.764649	0.543619	0.219618	0.715012
RPLP0	950	2	CDS	coding	0.764885	0.3005	0.639482	0.856678
RPLP0	960	2	CDS	coding	0.751412	0.518528	0.732284	0.581734
RPLP0	970	2	CDS	coding	0.761238	0.344399	0.811224	0.461572
RPLP0	980	2	CDS	coding	0.760564	0.622784	0.382787	0.817757
RPLP0	990	2	CDS	coding	0.764942	0.47227	0.627045	0.78434
RPLP0	1000	2	CDS	coding	0.755488	0.406646	0.58637	0.758148
RPLP0	1010	2	CDS	coding	0.760391	0.34763	0.669038	0.489907
RPLP0	1020	2	CDS	coding	0.762952	0.622975	0.460835	0.487394
RPLP0	1030	2	3UTR	coding	0.769596	0.191236	0.561573	0.544942
RPLP0	1040	2	CDS	coding	0.766376	0.439235	0.551476	0.680314
RPLP0	1050	2	CDS	coding	0.760501	0.454352	0.269054	0.691477
RPLP0	1060	2	CDS	coding	0.759735	0.448357	0.72135	0.734397
RPLP0	1070	2	3UTR	coding	0.750188	0.32441	0.523267	0.615885
RPLP0	1080	2	3UTR	coding	0.760606	0.820462	0.561017	0.494957
RPLP0	1090	2	CDS	coding	0.747416	0.879307	0.444579	0.387109
RPLP0	1100	2	CDS	coding	0.747145	0.660458	0.72817	0.429016
RPLP0	1110	2	CDS	coding	0.757012	0.463604	0.387048	0.423936
RPLP0	1120	2	CDS	coding	0.755756	0.447316	0.749724	0.717601
RPLP0	1130	2	3UTR	coding	0.766777	0.644311	0.623989	0.626212
RPLP0	1140	2	CDS	coding	0.746066	0.427269	0.829707	0.634502
RPLP0	1150	2	CDS	coding	0.755463	0.392878	0.541569	0.572564
RPLP0	1160	2	5UTR	coding	0.747121	0.83526	0.205966	0.874539
RPLP0	1170	2	3UTR	coding	0.758727	0.798653	0.431784	0.539831
RPLP0	1180	2	CDS	coding	0.745881	0.494965	0.517272	0.685441
RPLP0	1190	2	3UTR	coding	0.745736	0.711482	0.559382	0.582296
RPLP0	1200	2	CDS	coding	0.750896	0.615538	0.362276	0.808833
RPLP0	1210	2	3UTR	coding	0.766986	0.630481	0.431098	0.859
RPLP0	1220	2	CDS	coding	0.754936	0.470178	0.567588	0.888944
RPLP0	1230	2	5UTR	coding	0.758758	0.410034	0.196772	0.558558
RPLP0	1240	2	CDS	coding	0.748898	0.587363	0.655787	0.569555
RPLP0	1250	2	non_coding	nonCoding	0.749941	0.398399	0.480586	0.513381
RPLP0	1260	2	3UTR	coding	0.758903	0.282275	0.68705	0.776252
RPLP0	1270	2	CDS	coding	0.750865	0.688588	0.548266	0.773427
RPLP0	1280	2	3UTR	coding	0.753039	0.795364	0.733054	0.446836
RPLP0	1290	2	CDS	coding	0.749435	0.221457	0.358979	0.625084
RPLP0	1300	2	CDS	coding	0.754153	0.232536	0.611307	0.663467
RPLP0	1310	2	CDS	coding	0.750634	0.507843	0.643162	0.71597
RPLP0	1320	2	CDS	coding	0.753075	0.364844	0.506257	0.518134
RPLP1	0	2	CDS	coding	0.772391	0.310553	0.452265	0.658482
RPLP1	10	2	3UTR	coding	0.772157	0.447794	0.296108	0.608899
RPLP1	20	2	3UTR	coding	0.78004	0.699181	0.59216	0.62219
RPLP1	30	2	CDS	coding	0.777324	0.292298	0.572222	0.810152
RPLP1	40	2	3UTR	coding	0.77431	0.210002	0.800577	0.877568
RPLP1	50	2	3UTR	coding	0.779908	0.849066	0.198584	0.531014
RPLP1	60	2	CDS	coding	0.778525	0.28288	0.290373	0.877431
RPLP1	70	2	CDS	coding	0.777393	0.297403	0.366073	0.747526
RPLP1	80	2	CDS	coding	0.781625	0.161827	0.782304	0.71734
RPLP1	90	2	CDS	coding	0.770666	0.418217	0.692833	0.555678
RPLP1	100	2	CDS	coding	0.771928	0.443288	0.609343	0.427544
RPLP1	110	2	CDS	coding	0.775127	0.517435	0.351341	0.728407
RPLP1	120	2	CDS	coding	0.784827	0.40655	0.773881	0.410476
RPLP1	130	2	non_coding	nonCoding	0.770607	0.758129	0.422179	0.455762
RPLP1	140	2	3UTR	coding	0.783007	0.636669	0.441663	0.849705
RPLP1	150	2	CDS	coding	0.776004	0.546803	0.471405	0.483028
RPLP1	160	2	CDS	coding	0.774198	0.354607	0.0671766	0.700591
RPLP1	170	2	CDS	coding	0.774049	0.682456	0.859764	0.612215
RPLP1	180	2	CDS	coding	0.778103	0.291438	0.348001	0.482588
RPLP1	190	2	CDS	coding	0.780603	0.390801	0.825716	0.550969
RPLP1	200	2	CDS	coding	0.786012	0.679763	0.549138	0.629055
RPLP1	210	2	CDS	coding	0.785979	0.635666	0.230793	0.595614
RPLP1	220	2	CDS	coding	0.773879	0.333102	0.745384	0.819465
RPLP1	230	2	3UTR	coding	0.780108	0.407702	0.642615	0.68419
RPLP1	240	2	5UTR	coding	0.773127	0.608919	0.373786	0.521086
RPLP1	250	2	5UTR	coding	0.773567	0.630076	0.596442	0.563476
RPLP1	260	2	CDS	coding	0.78344	0.400999	0.421206	0.920838
RPLP1	270	2	CDS	coding	0.783475	0.417044	0.668285	0.507248
RPLP1	280	2	3UTR	coding	0.779583	0.473459	0.551798	0.863057
RPLP1	290	2	CDS	coding	0.780477	0.350009	0.433042	0.516601
RPLP1	300	2	CDS	coding	0.781898	0.350663	0.591753	0.58024
RPLP1	310	2	CDS	coding	0.773316	0.186951	0.651246	0.695626
RPLP1	320	2	3UTR	coding	0.78093	0.601081	0.554632	0.72698
RPLP1	330	2	CDS	coding	0.780601	0.474364	0.810132	0.563925
RPLP1	340	2	CDS	coding	0.773717	0.0837134	0.437551	0.848102
RPLP1	350	2	3UTR	coding	0.782369	0.444592	0.656739	0.389785
RPLP1	360	2	3UTR	coding	0.780436	0.526406	0.755571	0.732265
RPLP1	370	2	CDS	coding	0.783221	0.793666	0.48948	0.802512
RPLP1	380	2	3UTR	coding	0.781582	0.185897	0.4822	0.84252
RPLP1	390	2	CDS	coding	0.77934	0.218408	0.56715	0.563102
RPLP1	400	2	CDS	coding	0.785984	0.711165	0.684542	0.544577
RPLP1	410	2	CDS	coding	0.786464	0.479915	0.616806	0.675613
RPLP1	420	2	CDS	coding	0.786442	0.7229	0.459291	0.474798
RPLP1	430	2	CDS	coding	0.786649	0.346069	0.733608	0.620861
RPLP1	440	2	CDS	coding	0.774164	0.83782	0.607689	0.637129
RPLP1	450	2	CDS	coding	0.783202	0.80212	0.746547	0.569593
RPLP1	460	2	5UTR	coding	0.773981	0.456253	0.656512	0.893953
RPLP1	470	2	CDS	coding	0.785489	0.670013	0.391617	0.493954
RPLP1	480	2	CDS	coding	0.773245	0.293521	0.699277	0.535477
RPLP1	490	2	CDS	coding	0.776937	0.510179	0.62508	0.809603
RPLP1	500	2	CDS	coding	0.774132	0.579932	0.645607	0.729289
RPLP2	0	2	CDS	coding	0.793005	0.340964	0.713801	0.705246
RPLP2	10	2	CDS	coding	0.798109	0.288531	0.496431	0.623247
RPLP2	20	2	CDS	coding	0.798524	0.426443	0.78069	0.878089
RPLP2	30	2	3UTR	coding	0.797206	0.362864	0.660823	0.638017
RPLP2	40	2	CDS	coding	0.789808	0.514515	0.692872	0.743902
RPLP2	50	2	3UTR	coding	0.79151	0.575579	0.326348	0.793902
RPLP2	60	2	CDS	coding	0.792842	0.773908	0.677927	0.610472
RPLP2	70	2	CDS	coding	0.792853	0.330371	0.327173	0.863921
RPLP2	80	2	CDS	coding	0.79115	0.377248	0.810106	0.779863
RPLP2	90	2	CDS	coding	0.788225	0.549712	0.702098	0.695549
RPLP2	100	2	CDS	coding	0.791857	0.795447	0.42874	0.7459
RPLP2	110	2	CDS	coding	0.789478	0.431889	0.600807	0.601378
RPLP2	120	2	CDS	coding	0.797126	0.414183	0.385229	0.865289
RPLP2	130	2	CDS	coding	0.79036	0.937914	0.597788	0.446577
RPLP2	140	2	CDS	coding	0.802095	0.807657	0.46866	0.788424
RPLP2	150	2	CDS	coding	0.793636	0.537498	0.513045	0.756274
RPLP2	160	2	3UTR	coding	0.799122	0.588577	0.503283	0.610476
RPLP2	170	2	CDS	coding	0.788545	0.258117	0.419935	0.726223
RPLP2	180	2	CDS	coding	0.792115	0.257675	0.655307	0.43337
RPLP2	190	2	3UTR	coding	0.79395	0.443941	0.590575	0.595669
RPLP2	200	2	CDS	coding	0.799486	0.2459	0.650685	0.615696
RPLP2	210	2	CDS	coding	0.798088	0.575396	0.712295	0.566951
RPLP2	220	2	CDS	coding	0.799339	0.469896	0.517247	0.543195
RPLP2	230	2	CDS	coding	0.79591	0.758846	0.541944	0.72599
RPLP2	240	2	CDS	coding	0.801088	0.491083	0.244524	0.637128
RPLP2	250	2	CDS	coding	0.78774	0.647173	0.810016	0.480885
RPLP2	260	2	3UTR	coding	0.796516	0.412279	0.377451	0.520158
RPLP2	270	2	CDS	coding	0.796516	0.742833	0.621406	0.549866
RPLP2	280	2	CDS	coding	0.792396	0.435246	0.150956	0.57826
RPLP2	290	2	CDS	coding	0.790181	0.553344	0.566799	0.464983
RPLP2	300	2	3UTR	coding	0.792677	0.39477	0.510701	0.848713
RPLP2	310	2	3UTR	coding	0.791761	0.77797	0.622463	0.606474
RPLP2	320	2	CDS	coding	0.789807	0.174885	0.469986	0.541923
RPLP2	330	2	3UTR	coding	0.790073	0.368089	0.48781	0.796052
RPLP2	340	2	CDS	coding	0.790991	0.55809	0.60006	0.675477
RPLP2	350	2	3UTR	coding	0.801189	0.420011	0.838001	0.650027
RPLP2	360	2	CDS	coding	0.793478	0.242348	0.688638	0.621275
RPLP2	370	2	CDS	coding	0.797038	0.375955	0.70537	0.533582
RPLP2	380	2	CDS	coding	0.801191	0.734181	0.410777	0.488929
RPLP2	390	2	CDS	coding	0.794236	0.536018	0.70159	0.743406
RPLP2	400	2	CDS	coding	0.79552	0.65538	0.322723	0.93899
RPLP2	410	2	CDS	coding	0.799078	0.669841	0.555707	0.46984
RPLP2	420	2	CDS	coding	0.795142	0.540701	0.882652	0.60464
RPLP2	430	2	3UTR	coding	0.794432	0.568343	0.536007	0.722812
RPLP2	440	2	CDS	coding	0.795258	0.125417	0.462672	0.920172
RPLP2	450	2	3UTR	coding	0.797667	0.539615	0.506536	0.550158
RPS11	20	2	CDS	coding	0.802476	0.397833	0.535815	0.67697
RPS11	30	2	CDS	coding	0.81498	0.693613	0.728008	0.547368
RPS11	40	2	CDS	coding	0.8031	0.482802	0.0795144	0.710772
RPS11	50	2	3UTR	coding	0.817465	0.45435	0.483254	0.710935
RPS11	60	2	CDS	coding	0.80436	0.0925725	0.495999	0.649771
RPS11	70	2	3UTR	coding	0.805836	0.532093	0.57647	0.682196
RPS11	80	2	CDS	coding	0.808629	0.37437	0.669451	0.824781
RPS11	90	2	3UTR	coding	0.810504	0.377704	0.609991	0.720231
RPS11	100	2	5UTR	coding	0.810016	0.635945	0.764694	0.556365
RPS11	110	2	CDS	coding	0.803814	0.348816	0.438805	0.53541
RPS11	120	2	5UTR	coding	0.814861	0.475048	0.538991	0.634276
RPS11	130	2	CDS	coding	0.805273	0.44403	0.448908	0.732105
RPS11	140	2	CDS	coding	0.818021	0.226688	0.696126	0.704425
RPS11	150	2	CDS	coding	0.809082	0.482384	0.922669	0.499415
RPS11	160	2	CDS	coding	0.817198	0.773598	0.67304	0.525853
RPS11	170	2	CDS	coding	0.806557	0.344301	0.6404	0.716279
RPS11	180	2	CDS	coding	0.810073	0.288511	0.508844	0.605755
RPS11	190	2	non_coding	nonCoding	0.814252	0.578792	0.806688	0.502277
RPS11	200	2	CDS	coding	0.80295	0.523317	0.708871	0.717848
RPS11	210	2	CDS	coding	0.811992	0.344605	0.310007	0.56145
RPS11	220	2	3UTR	coding	0.807898	0.6508	0.552131	0.697203
RPS11	230	2	CDS	coding	0.807526	0.861258	0.458944	0.470683
RPS11	240	2	CDS	coding	0.81778	0.505714	0.576274	0.632302
RPS11	250	2	CDS	coding	0.812331	0.338071	0.524663	0.90398
RPS11	260	2	CDS	coding	0.812566	0.404886	0.80004	0.859205
RPS11	270	2	CDS	coding	0.81671	0.543933	0.478529	0.666419
RPS11	280	2	CDS	coding	0.808998	0.332822	0.683307	0.779361
RPS11	290	2	5UTR	coding	0.814993	0.594334	0.827731	0.561659
RPS11	300	2	5UTR	coding	0.805895	0.771293	0.582186	0.601982
RPS11	310	2	5UTR	coding	0.818406	0.545159	0.301475	0.572682
RPS11	320	2	3UTR	coding	0.807052	0.564352	0.378119	0.824419
RPS11	330	2	3UTR	coding	0.808988	0.549473	0.906852	0.52773
RPS11	340	2	5UTR	coding	0.8054	0.441101	0.662811	0.712152
RPS11	350	2	CDS	coding	0.814244	0.448877	0.822769	0.713141
RPS11	360	2	CDS	coding	0.807517	0.523721	0.331114	0.64421
RPS11	370	2	CDS	coding	0.815094	0.494731	0.412598	0.752085
RPS11	380	2	CDS	coding	0.806406	0.304179	0.738396	0.69603
RPS11	390	2	CDS	coding	0.810922	0.488387	0.537233	0.511459
RPS11	400	2	CDS	coding	0.814297	0.501818	0.664793	0.521229
RPS11	410	2	CDS	coding	0.804785	0.602727	0.640099	0.573409
RPS11	420	2	3UTR	coding	0.806246	0.59198	0.5493	0.509394
RPS11	430	2	CDS	coding	0.802487	0.731928	0.512204	0.588488
RPS11	440	2	CDS	coding	0.811706	0.11944	0.88434	0.473099
RPS11	450	2	CDS	coding	0.817478	0.495497	0.274894	0.616794
RPS11	460	2	CDS	coding	0.804853	0.611273	0.675406	0.63413
RPS11	470	2	3UTR	coding	0.802799	0.367758	0.639257	0.461571
RPS11	480	2	CDS	coding	0.808862	0.402464	0.832609	0.809642
RPS11	490	2	5UTR	coding	0.816111	0.68845	0.486845	0.637304
RPS11	500	2	3UTR	coding	0.811399	0.421711	0.784413	0.814118
RPS11	510	2	CDS	coding	0.803195	0.615176	0.226322	0.931487
RPS11	520	2	CDS	coding	0.817363	0.480603	0.60864	0.775316
RPS11	530	2	CDS	coding	0.806104	0.297841	0.35465	0.552809
RPS11	540	2	CDS	coding	0.80559	0.456619	0.556383	0.557255
RPS12	0	2	CDS	coding	0.819191	0.308167	0.50409	0.674661
RPS12	10	2	CDS	coding	0.819028	0.871028	0.251157	0.756425
RPS12	20	2	CDS	coding	0.832493	0.700213	0.545699	0.51265
RPS12	30	2	CDS	coding	0.829214	0.659618	0.419083	0.567105
RPS12	40	2	3UTR	coding	0.826726	0.391373	0.518105	0.568247
RPS12	50	2	CDS	coding	0.828468	0.47593	0.354401	0.652015
RPS12	60	2	3UTR	coding	0.830655	0.645457	0.702717	0.548848
RPS12	70	2	CDS	coding	0.825438	0.594731	0.772999	0.479272
RPS12	80	2	CDS	coding	0.83268	0.401996	0.31763	0.485522
RPS12	90	2	CDS	coding	0.831817	0.664683	0.683859	0.55657
RPS12	100	2	CDS	coding	0.831636	0.753805	0.464526	0.742835
RPS12	110	2	CDS	coding	0.820981	0.459161	0.387448	0.848316
RPS12	120	2	CDS	coding	0.821107	0.388521	0.858973	0.806503
RPS12	130	2	CDS	coding	0.838229	0.256958	0.692496	0.736186
RPS12	140	2	CDS	coding	0.820584	0.516806	0.651441	0.601972
RPS12	150	2	CDS	coding	0.830809	0.793469	0.677314	0.472349
RPS12	160	2	CDS	coding	0.835225	0.506661	0.602966	0.64356
RPS12	170	2	CDS	coding	0.826879	0.536715	0.451338	0.694209
RPS12	180	2	3UTR	coding	0.823627	0.459024	0.352822	0.617722
RPS12	190	2	CDS	coding	0.832649	0.481678	0.632338	0.424469
RPS12	200	2	3UTR	coding	0.833788	0.807756	0.358408	0.908536
RPS12	210	2	3UTR	coding	0.818789	0.554876	0.222076	0.753226
RPS12	220	2	3UTR	coding	0.832735	0.828278	0.668978	0.490441
RPS12	230	2	CDS	coding	0.828947	0.849512	0.748963	0.538301
RPS12	240	2	CDS	coding	0.824545	0.249144	0.507174	0.792306
RPS12	250	2	3UTR	coding	0.823284	0.612553	0.502309	0.710186
RPS12	260	2	3UTR	coding	0.838357	0.474942	0.780277	0.672204
RPS12	270	2	CDS	coding	0.819723	0.440942	0.503763	0.925572
RPS12	280	2	CDS	coding	0.831039	0.544079	0.391651	0.867167
RPS12	290	2	CDS	coding	0.831958	0.216469	0.571064	0.812867
RPS12	300	2	CDS	coding	0.838192	0.439133	0.357054	0.587751
RPS12	310	2	CDS	coding	0.819978	0.44458	0.75394	0.754767
RPS12	320	2	CDS	coding	0.834479	0.673103	0.441899	0.861207
RPS12	330	2	CDS	coding	0.833902	0.322746	0.425588	0.84463
RPS12	340	2	CDS	coding	0.836704	0.70916	0.812602	0.383935
RPS12	350	2	CDS	coding	0.82177	0.429465	0.643233	0.805812
RPS12	360	2	CDS	coding	0.834238	0.601029	0.863152	0.484994
RPS12	370	2	CDS	coding	0.840512	0.55487	0.698304	0.618341
RPS12	380	2	CDS	coding	0.819282	0.430774	0.59379	0.834196
RPS12	390	2	CDS	coding	0.82138	0.522876	0.554404	0.728387
RPS12	400	2	CDS	coding	0.833321	0.458147	0.553315	0.615274
RPS12	410	2	CDS	coding	0.820882	0.355081	0.445335	0.568476
RPS12	420	2	CDS	coding	0.821311	0.265912	0.645354	0.791423
RPS12	430	2	CDS	coding	0.826043	0.68772	0.0791477	0.679183
RPS12	440	2	CDS	coding	0.830435	0.161528	0.685691	0.917714
RPS12	450	2	CDS	coding	0.833706	0.47397	0.58547	0.810964
RPS12	460	2	CDS	coding	0.820403	0.450426	0.459948	0.75986
RPS12	470	2	3UTR	coding	0.825668	0.514465	0.692615	0.545732
RPS12	480	2	CDS	coding	0.836411	0.610453	0.483917	0.745055
RPS13	150	2	3UTR	coding	0.861976	0.792111	0.792704	0.578301
RPS13	160	2	CDS	coding	0.860194	0.479593	0.465855	0.853704
RPS13	170	2	CDS	coding	0.853081	0.582151	0.365456	0.773929
RPS13	180	2	CDS	coding	0.866733	0.444074	0.725884	0.443463
RPS13	190	2	CDS	coding	0.855384	0.358358	0.744919	0.806259
RPS13	200	2	CDS	coding	0.846931	0.633651	0.328323	0.512798
RPS13	210	2	CDS	coding	0.845988	0.871274	0.758028	0.463677
RPS13	220	2	CDS	coding	0.848386	0.632937	0.638755	0.495777
RPS13	230	2	CDS	coding	0.863187	0.141043	0.414048	0.594212
RPS13	240	2	CDS	coding	0.843359	0.395838	0.63122	0.380162
RPS13	250	2	CDS	coding	0.845037	0.660211	0.869988	0.47801
RPS13	260	2	CDS	coding	0.862634	0.817747	0.575196	0.577544
RPS13	270	2	CDS	coding	0.869254	0.320721	0.615207	0.813852
RPS13	280	2	CDS	coding	0.848698	0.656133	0.712475	0.545739
RPS13	290	2	CDS	coding	0.844019	0.962082	0.0968574	0.690849
RPS13	300	2	5UTR	coding	0.864075	0.520824	0.597267	0.606231
RPS13	310	2	5UTR	coding	0.860026	0.709209	0.414782	0.742836
RPS13	320	2	CDS	coding	0.847485	0.538485	0.052825	0.637886
RPS13	330	2	5UTR	coding	0.864005	0.608437	0.752276	0.538311
RPS13	340	2	CDS	coding	0.853357	0.340238	0.488192	0.461031
RPS13	350	2	CDS	coding	0.846149	0.13378	0.670521	0.552417
RPS13	360	2	CDS	coding	0.854147	0.739231	0.371916	0.736284
RPS13	370	2	5UTR	coding	0.843746	0.407597	0.376339	0.581985
RPS13	380	2	CDS	coding	0.840866	0.909259	0.403437	0.571573
RPS13	390	2	CDS	coding	0.855427	0.469999	0.554872	0.755296
RPS13	400	2	CDS	coding	0.841084	0.601913	0.47861	0.568718
RPS13	410	2	CDS	coding	0.868073	0.924824	0.375085	0.776348
RPS13	420	2	CDS	coding	0.856729	0.335454	0.358935	0.769708
RPS13	430	2	CDS	coding	0.862581	0.193511	0.69879	0.77203
RPS13	440	2	CDS	coding	0.868366	0.67338	0.384924	0.510772
RPS13	450	2	CDS	coding	0.842683	0.850694	0.48287	0.398367
RPS13	460	2	3UTR	coding	0.861042	0.756911	0.668555	0.459545
RPS13	470	2	CDS	coding	0.861209	0.173468	0.861164	0.49902
RPS13	480	2	CDS	coding	0.845916	0.349376	0.29324	0.678606
RPS13	490	2	CDS	coding	0.849879	0.440128	0.886195	0.5165
RPS13	500	2	CDS	coding	0.850175	0.807692	0.63461	0.549259
RPS14	200	2	3UTR	coding	0.869443	0.327864	0.530676	0.483503
RPS14	210	2	CDS	coding	0.887808	0.710258	0.477681	0.634926
RPS14	240	2	CDS	coding	0.920782	0.431638	0.434673	0.920667
RPS14	250	2	5UTR	coding	0.906647	0.449243	0.782286	0.568657
RPS14	270	2	5UTR	coding	0.916109	0.704371	0.480396	0.751609
RPS14	280	2	3UTR	coding	0.875403	0.915092	0.263683	0.49272
RPS14	290	2	CDS	coding	0.895442	0.807105	0.451403	0.504583
RPS14	300	2	5UTR	coding	0.900702	0.140085	0.76132	0.483203
RPS14	310	2	CDS	coding	0.907136	0.560438	0.348094	0.859999
RPS14	320	2	CDS	coding	0.87684	0.404468	0.490756	0.665171
RPS14	330	2	CDS	coding	0.879127	0.721831	0.7366	0.54916
RPS14	340	2	CDS	coding	0.884836	0.402201	0.500177	0.899876
RPS14	350	2	3UTR	coding	0.875063	0.665292	0.506483	0.542128
RPS14	360	2	5UTR	coding	0.887792	0.4905	0.527038	0.657553
RPS14	380	2	CDS	coding	0.919385	0.427888	0.52072	0.627324
RPS14	390	2	CDS	coding	0.899734	0.215406	0.568181	0.556426
RPS14	400	2	CDS	coding	0.917601	0.461349	0.607824	0.442436
RPS14	410	2	5UTR	coding	0.960409	0.742013	0.804896	0.518502
RPS14	420	2	3UTR	coding	0.876391	0.80987	0.809261	0.504716
RPS14	430	2	5UTR	coding	0.893233	0.760761	0.658476	0.581069
RPS14	440	2	CDS	coding	0.938751	0.745055	0.236563	0.523769
RPS14	450	2	5UTR	coding	0.898594	0.620162	0.827138	0.537393
RPS14	460	2	CDS	coding	0.887021	0.373909	0.691951	0.839031
RPS14	470	2	3UTR	coding	0.918098	0.841105	0.678482	0.484108
RPS14	480	2	CDS	coding	0.86964	0.321088	0.686548	0.95081
RPS14	490	2	CDS	coding	0.923244	0.690508	0.260348	0.640754
RPS14	500	2	3UTR	coding	0.920828	0.920984	0.269091	0.749444
RPS14	510	2	CDS	coding	0.8831	0.724587	0.511485	0.46015
RPS14	520	2	CDS	coding	0.886405	0.405156	0.5236	0.529047
RPS14	530	2	CDS	coding	0.877205	0.342668	0.852198	0.526223
RPS14	540	2	5UTR	coding	0.907086	0.778059	0.880747	0.535472
RPS14	550	2	5UTR	coding	0.897896	0.927094	0.889138	0.515983
RPS14	560	2	CDS	coding	0.871832	0.400223	0.594244	0.582487
RPS14	570	2	CDS	coding	0.879635	0.598115	0.474711	0.739415
RPS14	580	2	3UTR	coding	0.903458	0.688965	0.394819	0.760984
RPS14	590	2	CDS	coding	0.879016	0.65941	0.634989	0.427934
RPS14	600	2	CDS	coding	0.91127	0.784097	0.382591	0.859221
RPS14	610	2	CDS	coding	0.890747	0.196174	0.716799	0.851344
RPS14	620	2	CDS	coding	0.874266	0.456594	0.835221	0.561677
RPS14	630	2	CDS	coding	0.8942	0.446002	0.777116	0.718055
RPS14	640	2	CDS	coding	0.871188	0.445449	0.489009	0.750109
RPS14	650	2	CDS	coding	0.87118	0.580577	0.516346	0.65234
RPS14	660	2	CDS	coding	0.895629	0.253608	0.635623	0.779009
RPS14	670	2	3UTR	coding	0.880742	0.739138	0.368569	0.7742
RPS14	680	2	CDS	coding	0.883261	0.412789	0.468697	0.612347
RPS14	690	2	CDS	coding	0.897932	0.888592	0.653981	0.489467
RPS14	700	2	CDS	coding	0.928168	0.803932	0.364468	0.742473
RPL12	260	3	CDS	coding	0.390317	0.395917	0.462087	0.399564
RPL12	270	3	CDS	coding	0.394466	0.751845	0.304292	0.321955
RPL12	280	3	CDS	coding	0.412751	0.271205	0.444013	0.371614
RPL12	300	3	CDS	coding	0.371794	0.729247	0.624601	0.275765
RPL12	320	3	CDS	coding	0.381716	0.626877	0.324802	0.28047
RPL12	330	3	CDS	coding	0.372144	0.894183	0.432011	0.352389
RPL12	340	3	non_coding	nonCoding	0.417389	0.951971	0.330909	0.199179
RPL12	350	3	CDS	coding	0.420467	0.674869	0.152594	0.436224
RPL12	410	3	CDS	coding	0.312028	0.776276	0.220236	0.397191
RPL12	420	3	CDS	coding	0.409021	0.36681	0.441353	0.423884
RPL12	430	3	CDS	coding	0.401787	0.489466	0.619826	0.383546
RPL12	450	3	3UTR	coding	0.413998	0.554977	0.337639	0.367017
RPL12	460	3	3UTR	coding	0.226161	0.799862	0.868712	0.230769
RPL12	470	3	CDS	coding	0.339593	0.838563	0.404492	0.166465
RPL12	480	3	non_coding	nonCoding	0.22128	0.961837	0.3116	0.367886
RPL12	500	3	CDS	coding	0.379416	0.490066	0.7476	0.295143
RPL12	510	3	3UTR	coding	0.35898	0.938288	0.331617	0.351845
RPL12	530	3	CDS	coding	0.422935	0.338801	0.4903	0.392217
RPL12	540	3	CDS	coding	0.42294	0.206871	0.406725	0.328213
RPL13	30	3	CDS	coding	0.454061	0.71468	0.431166	0.170263
RPL13	40	3	CDS	coding	0.445345	0.274555	0.494787	0.338764
RPL13	50	3	CDS	coding	0.473284	0.514257	0.529848	0.327502
RPL13	60	3	CDS	coding	0.460658	0.266352	0.467185	0.310217
RPL13	70	3	CDS	coding	0.474433	0.184098	0.345829	0.259427
RPL13	80	3	CDS	coding	0.479184	0.579221	0.29689	0.397613
RPL13	90	3	CDS	coding	0.446772	0.403246	0.364253	0.362418
RPL13	100	3	CDS	coding	0.47576	0.233438	0.675413	0.275552
RPL13	110	3	CDS	coding	0.466047	0.77094	0.23003	0.48735
RPL13	120	3	CDS	coding	0.43797	0.350624	0.517721	0.314436
RPL13	130	3	CDS	coding	0.476304	0.234424	0.459108	0.220763
RPL13	140	3	CDS	coding	0.473347	0.324036	0.490297	0.376352
RPL13	150	3	CDS	coding	0.452713	0.206161	0.443155	0.361836
RPL13	160	3	CDS	coding	0.444559	0.289258	0.368829	0.390829
RPL13	170	3	CDS	coding	0.456045	0.668232	0.54278	0.395275
RPL13	180	3	CDS	coding	0.447966	0.508539	0.518578	0.362666
RPL13	190	3	CDS	coding	0.444364	0.473121	0.520438	0.339889
RPL13	200	3	CDS	coding	0.467721	0.271957	0.356596	0.244553
RPL13	210	3	3UTR	coding	0.44599	0.503581	0.641462	0.285653
RPL13	220	3	CDS	coding	0.429958	0.536116	0.588842	0.309731
RPL13	230	3	CDS	coding	0.480056	0.690024	0.485915	0.329291
RPL13	240	3	3UTR	coding	0.433045	0.826032	0.430591	0.315282
RPL13	250	3	CDS	coding	0.447376	0.236502	0.336189	0.316221
RPL13	260	3	CDS	coding	0.474084	0.296737	0.431055	0.283626
RPL13	270	3	CDS	coding	0.46225	0.639504	0.180053	0.371839
RPL13	280	3	CDS	coding	0.465423	0.377986	0.345572	0.356402
RPL13	290	3	CDS	coding	0.47982	0.125999	0.309572	0.435496
RPL13	300	3	CDS	coding	0.467605	0.817477	0.320028	0.183236
RPL13	310	3	CDS	coding	0.471748	0.412546	0.314691	0.267712
RPL13	320	3	CDS	coding	0.484184	0.140946	0.271472	0.388459
RPL13	330	3	CDS	coding	0.480655	0.258464	0.308737	0.331601
RPL13	340	3	CDS	coding	0.46261	0.140827	0.478275	0.362126
RPL13	350	3	3UTR	coding	0.47728	0.126117	0.545819	0.382214
RPL13	360	3	CDS	coding	0.468409	0.327975	0.458286	0.403872
RPL13	370	3	CDS	coding	0.441615	0.600411	0.473964	0.340828
RPL13	380	3	3UTR	coding	0.443668	0.524336	0.552985	0.306103
RPL13	390	3	CDS	coding	0.463833	0.474602	0.262625	0.355081
RPL13	400	3	CDS	coding	0.466684	0.279548	0.352703	0.319298
RPL13	410	3	CDS	coding	0.478223	0.165154	0.173483	0.403761
RPL13	420	3	3UTR	coding	0.4629	0.155377	0.645266	0.256369
RPL13	430	3	3UTR	coding	0.466882	0.26565	0.170798	0.380949
RPL13	440	3	CDS	coding	0.456979	0.144878	0.297459	0.389151
RPL13	450	3	CDS	coding	0.476643	0.372897	0.616075	0.29702
RPL13	460	3	CDS	coding	0.483882	0.500624	0.296025	0.336356
RPL13	470	3	CDS	coding	0.467133	0.121173	0.501168	0.278286
RPL13	480	3	CDS	coding	0.458431	0.0680111	0.445484	0.220288
RPL13	490	3	3UTR	coding	0.440596	0.261156	0.351346	0.269243
RPL13	500	3	CDS	coding	0.474369	0.222705	0.362107	0.314071
RPL13	510	3	3UTR	coding	0.478234	0.317555	0.449799	0.406914
RPL13	520	3	3UTR	coding	0.482619	0.588775	0.254573	0.376857
RPL13	530	3	CDS	coding	0.46153	0.143788	0.414171	0.259619
RPL13	540	3	CDS	coding	0.456761	0.345332	0.457096	0.330991
RPL13	550	3	3UTR	coding	0.483985	0.341886	0.488301	0.292502
RPL13	560	3	CDS	coding	0.481379	0.164655	0.342609	0.290626
RPL13	570	3	CDS	coding	0.46614	0.422067	0.259626	0.399885
RPL13	580	3	CDS	coding	0.459202	0.203276	0.216941	0.351268
RPL13	590	3	CDS	coding	0.456267	0.4128	0.468048	0.327365
RPL13	600	3	CDS	coding	0.43949	0.378838	0.471125	0.349004
RPL13	610	3	CDS	coding	0.439086	0.824786	0.427476	0.299708
RPL13	620	3	3UTR	coding	0.435869	0.299618	0.489755	0.386765
RPL13	630	3	3UTR	coding	0.469375	0.545508	0.800403	0.324893
RPL13	640	3	CDS	coding	0.4287	0.641603	0.260504	0.342902
RPL13	650	3	CDS	coding	0.474811	0.277618	0.335335	0.30807
RPL13	660	3	CDS	coding	0.48168	0.312208	0.338712	0.330051
RPL13	670	3	non_coding	nonCoding	0.464877	0.821794	0.471451	0.352999
RPL13	680	3	CDS	coding	0.45719	0.539807	0.291401	0.362752
RPL13A	10	3	CDS	coding	0.521026	0.690473	0.531898	0.292625
RPL13A	20	3	CDS	coding	0.506449	0.223996	0.414377	0.439417
RPL13A	30	3	CDS	coding	0.514811	0.0406957	0.188535	0.40073
RPL13A	40	3	CDS	coding	0.490028	0.898481	0.574331	0.31058
RPL13A	50	3	CDS	coding	0.511816	0.396473	0.372339	0.436795
RPL13A	60	3	3UTR	coding	0.517153	0.248679	0.643236	0.311364
RPL13A	70	3	5UTR	coding	0.516362	0.753562	0.676583	0.294845
RPL13A	80	3	CDS	coding	0.493846	0.259596	0.174488	0.347234
RPL13A	90	3	CDS	coding	0.506846	0.101223	0.350725	0.4449
RPL13A	100	3	CDS	coding	0.490697	0.343459	0.354235	0.359249
RPL13A	110	3	CDS	coding	0.507369	0.566891	0.32572	0.382349
RPL13A	120	3	CDS	coding	0.519476	0.201074	0.352057	0.359328
RPL13A	130	3	CDS	coding	0.51871	0.325314	0.542579	0.362664
RPL13A	140	3	3UTR	coding	0.499599	0.143308	0.377768	0.246204
RPL13A	150	3	CDS	coding	0.49941	0.584787	0.364814	0.191426
RPL13A	160	3	CDS	coding	0.511506	0.374609	0.400664	0.419256
RPL13A	170	3	3UTR	coding	0.508734	0.360689	0.192803	0.337183
RPL13A	180	3	CDS	coding	0.500297	0.147338	0.588538	0.383888
RPL13A	190	3	CDS	coding	0.515028	0.276245	0.283734	0.187393
RPL13A	200	3	CDS	coding	0.519054	0.525525	0.224902	0.282931
RPL13A	210	3	3UTR	coding	0.505607	0.216291	0.497917	0.310428
RPL13A	220	3	CDS	coding	0.494811	0.492904	0.667534	0.225171
RPL13A	230	3	CDS	coding	0.511304	0.245898	0.392729	0.409269
RPL13A	240	3	CDS	coding	0.488845	0.33036	0.36531	0.33882
RPL13A	250	3	CDS	coding	0.497309	0.0670284	0.400641	0.232416
RPL13A	260	3	3UTR	coding	0.497197	0.0617721	0.484071	0.221481
RPL13A	270	3	CDS	coding	0.496084	0.218223	0.436093	0.416587
RPL13A	280	3	CDS	coding	0.495844	0.331632	0.114353	0.43337
RPL13A	290	3	CDS	coding	0.517112	0.0865536	0.660778	0.355814
RPL13A	300	3	CDS	coding	0.495921	0.310186	0.27867	0.345837
RPL13A	310	3	CDS	coding	0.495026	0.301661	0.51317	0.322987
RPL13A	320	3	CDS	coding	0.511216	0.296609	0.464968	0.464462
RPL13A	330	3	CDS	coding	0.504794	0.326296	0.63242	0.35744
RPL13A	340	3	CDS	coding	0.494692	0.249345	0.319931	0.404543
RPL13A	350	3	CDS	coding	0.519085	0.157798	0.349735	0.269481
RPL13A	360	3	CDS	coding	0.520733	0.577463	0.656507	0.337245
RPL13A	370	3	CDS	coding	0.519031	0.546236	0.551426	0.295028
RPL13A	380	3	CDS	coding	0.48818	0.502687	0.681552	0.321923
RPL13A	390	3	CDS	coding	0.516117	0.369059	0.505888	0.325402
RPL13A	400	3	CDS	coding	0.487474	0.298059	0.444419	0.401465
RPL13A	410	3	CDS	coding	0.497849	0.295816	0.545911	0.308282
RPL13A	420	3	3UTR	coding	0.502458	0.220981	0.276418	0.244647
RPL13A	430	3	3UTR	coding	0.507205	0.0817227	0.447217	0.379353
RPL13A	440	3	CDS	coding	0.510576	0.196734	0.122846	0.398523
RPL13A	450	3	CDS	coding	0.487235	0.810328	0.550505	0.269802
RPL13A	460	3	CDS	coding	0.500044	0.565193	0.244558	0.406282
RPL13A	470	3	CDS	coding	0.51655	0.527841	0.570337	0.378218
RPL13A	480	3	CDS	coding	0.518413	0.190714	0.454191	0.407485
RPL13A	490	3	CDS	coding	0.498802	0.168829	0.445286	0.247289
RPL13A	500	3	CDS	coding	0.498215	0.339266	0.278914	0.177242
RPL13A	510	3	CDS	coding	0.51883	0.65746	0.253482	0.361933
RPL13A	520	3	CDS	coding	0.499243	0.129811	0.517963	0.293898
RPL13A	530	3	CDS	coding	0.4979	0.131494	0.343824	0.322391
RPL13A	540	3	CDS	coding	0.516745	0.142716	0.514994	0.364771
RPL13A	550	3	3UTR	coding	0.521254	0.440926	0.617858	0.306483
RPL13A	560	3	3UTR	coding	0.51285	0.121327	0.290214	0.444934
RPL13A	570	3	CDS	coding	0.504779	0.333541	0.336015	0.303234
RPL13A	580	3	3UTR	coding	0.520061	0.282616	0.339659	0.306587
RPL13A	590	3	3UTR	coding	0.500233	0.0696733	0.522159	0.322734
RPL13A	600	3	CDS	coding	0.502015	0.467181	0.203494	0.373315
RPL13A	610	3	CDS	coding	0.500188	0.0991256	0.433528	0.34293
RPL13A	620	3	CDS	coding	0.511319	0.15842	0.447877	0.198487
RPL13A	630	3	CDS	coding	0.495457	0.425167	0.556613	0.366854
RPL13A	640	3	CDS	coding	0.51666	0.283626	0.512561	0.326205
RPL15	910	3	CDS	coding	0.521816	0.130377	0.480011	0.2992
RPL15	920	3	CDS	coding	0.521505	0.135594	0.228426	0.351391
RPL15	930	3	3UTR	coding	0.521381	0.233311	0.662009	0.297771
RPL18	20	3	CDS	coding	0.538359	0.293116	0.504454	0.159548
RPL18	30	3	CDS	coding	0.53975	0.550255	0.832828	0.340935
RPL18	40	3	CDS	coding	0.537137	0.615919	0.288257	0.235013
RPL18	50	3	CDS	coding	0.538084	0.34066	0.195366	0.28359
RPL18	60	3	3UTR	coding	0.543154	0.0237022	0.427876	0.334711
RPL18	70	3	CDS	coding	0.538959	0.259534	0.388399	0.114698
RPL18	80	3	CDS	coding	0.530327	0.539075	0.693035	0.463474
RPL18	90	3	CDS	coding	0.526009	0.706399	0.411035	0.467475
RPL18	100	3	CDS	coding	0.528188	0.20828	0.362175	0.158691
RPL18	110	3	CDS	coding	0.541303	0.157766	0.278229	0.464927
RPL18	120	3	CDS	coding	0.537918	0.0912832	0.135377	0.408222
RPL18	130	3	CDS	coding	0.539555	0.243337	0.515836	0.457715
RPL18	140	3	CDS	coding	0.539349	0.345559	0.38411	0.464966
RPL18	150	3	3UTR	coding	0.525007	0.321268	0.312345	0.254032
RPL18	160	3	CDS	coding	0.533945	2.19E-05	0.412657	0.286056
RPL18	170	3	3UTR	coding	0.534681	0.392408	0.502512	0.32535
RPL18	180	3	CDS	coding	0.534102	0.408147	0.528291	0.234032
RPL18	190	3	CDS	coding	0.536594	0.509735	0.327617	0.26631
RPL18	200	3	CDS	coding	0.5317	0.274515	0.304059	0.22203
RPL18	210	3	CDS	coding	0.542792	0.48334	0.558639	0.413207
RPL18	220	3	CDS	coding	0.538837	0.18239	0.347802	0.379835
RPL18	230	3	CDS	coding	0.531189	0.337236	0.200529	0.306787
RPL18	240	3	non_coding	nonCoding	0.52326	0.789028	0.220104	0.316763
RPL18	250	3	CDS	coding	0.537299	0.390578	0.656944	0.353178
RPL18	260	3	CDS	coding	0.527426	0.237861	0.294468	0.280957
RPL18	270	3	CDS	coding	0.530341	0.171976	0.422425	0.352058
RPL18	280	3	3UTR	coding	0.542765	0.173376	0.273714	0.465502
RPL18	290	3	CDS	coding	0.536527	0.110066	0.420823	0.368658
RPL18	300	3	3UTR	coding	0.538523	0.219291	0.369131	0.412123
RPL18	310	3	CDS	coding	0.523357	0.0463079	0.461895	0.242657
RPL18	320	3	CDS	coding	0.535101	0.0469262	0.382409	0.313239
RPL18	330	3	CDS	coding	0.524825	0.519241	0.20694	0.291806
RPL18	340	3	CDS	coding	0.528308	0.314224	0.380749	0.374905
RPL18	350	3	CDS	coding	0.533517	0.0396845	0.506108	0.123691
RPL18	360	3	CDS	coding	0.529704	0.888515	0.203263	0.134508
RPL18	370	3	CDS	coding	0.5364	0.343681	0.475196	0.395624
RPL18	380	3	CDS	coding	0.532441	0.379844	0.635801	0.358066
RPL18	390	3	3UTR	coding	0.526549	0.3644	0.583461	0.326445
RPL18	400	3	3UTR	coding	0.523087	0.279305	0.50419	0.277347
RPL18	410	3	CDS	coding	0.536594	0.299951	0.603149	0.339692
RPL18	420	3	CDS	coding	0.534391	0.283316	0.168578	0.351356
RPL18	430	3	CDS	coding	0.538307	0.586809	0.593267	0.446153
RPL18	440	3	CDS	coding	0.529409	0.159796	0.418163	0.321725
RPL18	450	3	CDS	coding	0.53689	0.481298	0.392069	0.369705
RPL18	460	3	CDS	coding	0.534333	0.390513	0.589096	0.278059
RPL18	470	3	CDS	coding	0.544142	0.290781	0.399646	0.362837
RPL18	480	3	CDS	coding	0.523477	0.453273	0.380729	0.343585
RPL18	490	3	5UTR	coding	0.540791	0.716507	0.322994	0.344768
RPL18	500	3	3UTR	coding	0.521894	0.362969	0.307846	0.352283
RPL18	510	3	3UTR	coding	0.528806	0.126197	0.568962	0.108694
RPL18	520	3	CDS	coding	0.543706	0.19609	0.299604	0.413785
RPL18	530	3	CDS	coding	0.52407	0.567475	0.769756	0.411655
RPL18	540	3	CDS	coding	0.524663	0.147808	0.377445	0.325722
RPL18	550	3	3UTR	coding	0.523895	0.123061	0.672242	0.21077
RPL18	560	3	CDS	coding	0.528483	0.327865	0.527269	0.4167
RPL18	570	3	CDS	coding	0.527169	0.346478	0.529604	0.440308
RPL18	580	3	CDS	coding	0.528559	0.326198	0.261299	0.156246
RPL18A	40	3	CDS	coding	0.549214	0.698994	0.38611	0.426484
RPL18A	50	3	CDS	coding	0.558904	0.122377	0.318526	0.342813
RPL18A	60	3	3UTR	coding	0.55992	0.316277	0.516631	0.194974
RPL18A	70	3	CDS	coding	0.55303	0.611133	0.419197	0.438659
RPL18A	80	3	CDS	coding	0.561094	0.226007	0.238453	0.237398
RPL18A	90	3	CDS	coding	0.550864	0.51931	0.466338	0.288104
RPL18A	100	3	3UTR	coding	0.561102	0.588786	0.239786	0.176161
RPL18A	110	3	CDS	coding	0.549143	0.650356	0.737035	0.228883
RPL18A	120	3	CDS	coding	0.546516	0.386985	0.496082	0.351985
RPL18A	130	3	CDS	coding	0.554463	0.635996	0.414364	0.418607
RPL18A	140	3	CDS	coding	0.560861	0.272657	0.297426	0.227252
RPL18A	150	3	CDS	coding	0.552131	0.225732	0.253702	0.208141
RPL18A	160	3	CDS	coding	0.558069	0.497533	0.472796	0.28624
RPL18A	170	3	5UTR	coding	0.56141	0.804882	0.35691	0.310133
RPL18A	180	3	5UTR	coding	0.551787	0.35773	0.503804	0.477351
RPL18A	190	3	CDS	coding	0.563656	0.212322	0.46826	0.24732
RPL18A	200	3	CDS	coding	0.553287	0.259882	0.322724	0.275961
RPL18A	210	3	3UTR	coding	0.552397	0.29581	0.467525	0.486321
RPL18A	220	3	CDS	coding	0.562694	0.128818	0.379016	0.437708
RPL18A	230	3	CDS	coding	0.562388	0.287554	0.352693	0.391717
RPL18A	240	3	3UTR	coding	0.552129	0.423382	0.483801	0.417757
RPL18A	250	3	3UTR	coding	0.553293	0.675968	0.170473	0.361937
RPL18A	260	3	3UTR	coding	0.560359	0.0513589	0.367955	0.342169
RPL18A	270	3	CDS	coding	0.562807	0.466964	0.386921	0.345785
RPL18A	280	3	CDS	coding	0.560051	0.106261	0.162627	0.279557
RPL18A	290	3	3UTR	coding	0.557282	0.206074	0.232178	0.219675
RPL18A	300	3	3UTR	coding	0.556096	0.143042	0.302423	0.346709
RPL18A	310	3	CDS	coding	0.545811	0.45766	0.595371	0.374273
RPL18A	320	3	CDS	coding	0.551329	0.958243	0.0943467	0.350471
RPL18A	330	3	CDS	coding	0.555877	0.52109	0.42695	0.25857
RPL18A	340	3	CDS	coding	0.561015	0.163818	0.406043	0.317375
RPL18A	350	3	CDS	coding	0.556464	0.742101	0.184727	0.508692
RPL18A	360	3	3UTR	coding	0.544371	0.235458	0.549671	0.296959
RPL18A	370	3	CDS	coding	0.563468	0.416791	0.248525	0.40955
RPL18A	380	3	CDS	coding	0.560458	0.482726	0.46237	0.405882
RPL18A	390	3	CDS	coding	0.550475	0.645412	0.179404	0.366722
RPL18A	400	3	CDS	coding	0.54921	0.40504	0.334111	0.258033
RPL18A	410	3	3UTR	coding	0.552507	0.860122	0.236855	0.333336
RPL18A	420	3	3UTR	coding	0.557557	0.41356	0.728979	0.344961
RPL18A	430	3	3UTR	coding	0.555078	0.59502	0.29409	0.0695772
RPL18A	440	3	CDS	coding	0.549802	0.0969994	0.224896	0.277534
RPL18A	450	3	CDS	coding	0.546162	0.567447	0.462554	0.294987
RPL18A	460	3	CDS	coding	0.549957	0.367111	0.361173	0.250938
RPL18A	470	3	CDS	coding	0.559936	0.282082	0.563916	0.40485
RPL18A	480	3	CDS	coding	0.557594	0.287665	0.39243	0.212122
RPL18A	490	3	CDS	coding	0.563217	0.498741	0.260884	0.382194
RPL18A	500	3	3UTR	coding	0.548463	0.456175	0.471755	0.349434
RPL18A	510	3	CDS	coding	0.545564	0.220191	0.56421	0.319833
RPL18A	520	3	CDS	coding	0.546547	0.22176	0.323935	0.429816
RPL18A	530	3	CDS	coding	0.547844	0.331719	0.254889	0.112889
RPL18A	540	3	CDS	coding	0.558991	0.697113	0.410396	0.308188
RPL18A	550	3	CDS	coding	0.556039	0.492136	0.731656	0.447009
RPL18A	560	3	CDS	coding	0.558181	0.414626	0.22034	0.341665
RPL18A	570	3	CDS	coding	0.562187	0.285367	0.258421	0.263656
RPL18A	580	3	CDS	coding	0.549676	0.0762767	0.331765	0.327562
RPL18A	590	3	CDS	coding	0.559522	0.276123	0.391105	0.19801
RPL18A	600	3	CDS	coding	0.559637	0.25145	0.23703	0.419376
RPL18A	610	3	CDS	coding	0.560032	0.133034	0.247517	0.465614
RPL18A	620	3	non_coding	nonCoding	0.559399	0.31175	0.190649	0.388841
RPL19	960	3	CDS	coding	0.569655	0.731294	0.181814	0.274194
RPL19	970	3	CDS	coding	0.566771	0.212593	0.333577	0.190443
RPL19	980	3	CDS	coding	0.571887	0.807313	0.58423	0.306051
RPL19	990	3	CDS	coding	0.572985	0.222276	0.188545	0.394026
RPL19	1000	3	CDS	coding	0.569049	0.38622	0.375127	0.144917
RPL19	1010	3	CDS	coding	0.564525	0.513529	0.452681	0.224079
RPL19	1020	3	CDS	coding	0.57354	0.417701	0.26905	0.0888607
RPL19	1030	3	CDS	coding	0.572639	0.11411	0.418558	0.241972
RPL19	1040	3	CDS	coding	0.57061	0.467517	0.414417	0.248882
RPL19	1050	3	CDS	coding	0.56757	0.327845	0.295966	0.203107
RPL19	1060	3	CDS	coding	0.569925	0.348094	0.281644	0.210937
RPL19	1070	3	3UTR	coding	0.574077	0.365169	0.500478	0.330472
RPL19	1080	3	3UTR	coding	0.566039	0.2946	0.399385	0.453562
RPL19	1090	3	CDS	coding	0.566397	0.491158	0.406214	0.252746
RPL19	1100	3	CDS	coding	0.570266	0.602698	0.397308	0.254601
RPL19	1110	3	CDS	coding	0.566162	0.0942847	0.444552	0.241733
RPL19	1120	3	3UTR	coding	0.568216	0.326713	0.328096	0.0941936
RPL19	1130	3	3UTR	coding	0.566977	0.536876	0.403035	0.328404
RPL19	1140	3	CDS	coding	0.569713	0.102482	0.538784	0.211998
RPL19	1150	3	CDS	coding	0.569335	0.519422	0.371882	0.425851
RPL19	1160	3	CDS	coding	0.564338	0.605279	0.576066	0.338621
RPL19	1170	3	3UTR	coding	0.569874	0.162063	0.445068	0.305199
RPL19	1180	3	CDS	coding	0.569212	0.241316	0.405035	0.279408
RPL19	1190	3	3UTR	coding	0.570884	0.117857	0.441287	0.364451
RPL19	1200	3	CDS	coding	0.571026	0.324446	0.478207	0.311691
RPL19	1210	3	3UTR	coding	0.569053	0.3575	0.365839	0.44965
RPL19	1220	3	CDS	coding	0.570081	0.274309	0.167973	0.210106
RPL19	1230	3	CDS	coding	0.568001	0.00518006	0.443405	0.024482
RPL19	1240	3	3UTR	coding	0.565101	0.194225	0.289285	0.0893471
RPL19	1250	3	3UTR	coding	0.571779	0.572071	0.208927	0.301499
RPL19	1260	3	3UTR	coding	0.565069	0.475165	0.281152	0.224709
RPL19	1270	3	CDS	coding	0.574286	0.381731	0.208183	0.268663
RPL19	1280	3	CDS	coding	0.571553	0.486584	0.28096	0.112313
RPL19	1290	3	CDS	coding	0.566343	0.127995	0.438489	0.0813213
RPL19	1300	3	CDS	coding	0.573547	0.531725	0.509804	0.357796
RPL19	1310	3	CDS	coding	0.565429	0.858815	0.52307	0.386721
RPL19	1320	3	3UTR	coding	0.565023	0.453292	0.816529	0.38899
RPL21	250	3	CDS	coding	0.579541	0.196624	0.407272	0.15966
RPL21	260	3	CDS	coding	0.582892	0.396174	0.379378	0.34609
RPL21	270	3	3UTR	coding	0.586834	0.0772644	0.265167	0.332095
RPL21	280	3	CDS	coding	0.578484	0.123797	0.412347	0.0504744
RPL21	290	3	CDS	coding	0.582926	0.254931	0.248481	0.223316
RPL21	300	3	CDS	coding	0.586756	0.627243	0.625948	0.284763
RPL21	310	3	CDS	coding	0.580099	0.234044	0.158922	0.369375
RPL21	320	3	CDS	coding	0.583362	0.219821	0.153111	0.381846
RPL21	330	3	CDS	coding	0.585842	0.293087	0.416644	0.045055
RPL21	340	3	3UTR	coding	0.581007	0.100804	0.396961	0.386963
RPL21	350	3	CDS	coding	0.578662	0.318558	0.390945	0.487782
RPL21	360	3	CDS	coding	0.579454	0.324096	0.544233	0.451535
RPL21	370	3	CDS	coding	0.580505	0.278388	0.327179	0.408787
RPL21	380	3	CDS	coding	0.575723	0.471914	0.177501	0.443187
RPL21	390	3	CDS	coding	0.575384	0.17448	0.510454	0.461286
RPL21	400	3	CDS	coding	0.580963	0.229989	0.604646	0.369117
RPL21	410	3	CDS	coding	0.583275	0.510848	0.351015	0.359036
RPL21	420	3	CDS	coding	0.576878	0.0763867	0.379689	0.120635
RPL21	430	3	CDS	coding	0.583523	0.550986	0.368464	0.340286
RPL21	440	3	CDS	coding	0.57758	0.664605	0.498827	0.353519
RPL21	450	3	CDS	coding	0.581917	0.164553	0.468039	0.229379
RPL21	460	3	3UTR	coding	0.585291	0.497514	0.303683	0.143762
RPL21	470	3	CDS	coding	0.57625	0.238689	0.263424	0.391917
RPL21	480	3	CDS	coding	0.575184	0.250693	0.493323	0.23405
RPL21	490	3	CDS	coding	0.580088	0.400036	0.0915883	0.3995
RPL21	500	3	CDS	coding	0.578046	0.324228	0.369735	0.354455
RPL21	510	3	CDS	coding	0.585955	0.00122281	0.277078	0.351942
RPL21	520	3	CDS	coding	0.583621	0.210805	0.309219	0.219366
RPL21	530	3	CDS	coding	0.575462	0.290694	0.357564	0.0982768
RPL21	540	3	CDS	coding	0.580577	0.105242	0.463398	0.429799
RPL21	550	3	CDS	coding	0.582256	0.11933	0.281828	0.202579
RPL21	560	3	5UTR	coding	0.576922	0.724101	0.461333	0.413555
RPL21	570	3	CDS	coding	0.574864	0.146496	0.331177	0.296992
RPL21	580	3	CDS	coding	0.579415	0.0697638	0.315473	0.361948
RPL21	590	3	3UTR	coding	0.583215	0.0305223	0.395946	0.175617
RPL21	600	3	3UTR	coding	0.577549	0.208807	0.674891	0.184997
RPL21	610	3	CDS	coding	0.583787	0.332524	0.633044	0.391826
RPL23	20	3	non_coding	nonCoding	0.590912	0.389619	0.120774	0.399126
RPL23	30	3	CDS	coding	0.592026	0.386436	0.787774	0.307365
RPL23	40	3	CDS	coding	0.594596	0.375943	0.230886	0.322638
RPL23	50	3	CDS	coding	0.589476	0.32953	0.102758	0.281402
RPL23	60	3	CDS	coding	0.589165	0.0754206	0.166666	0.357208
RPL23	70	3	3UTR	coding	0.589886	0.377496	0.141582	0.399929
RPL23	80	3	3UTR	coding	0.590841	0.38504	0.242683	0.18914
RPL23	90	3	CDS	coding	0.592355	0.405819	0.513149	0.23011
RPL23	100	3	CDS	coding	0.595655	0.480072	0.359406	0.20468
RPL23	110	3	CDS	coding	0.591344	0.331431	0.347685	0.398588
RPL23	120	3	CDS	coding	0.595099	0.155608	0.400507	0.513773
RPL23	130	3	CDS	coding	0.589206	0.37341	0.438094	0.433266
RPL23	140	3	CDS	coding	0.587229	0.372861	0.570433	0.384523
RPL23	150	3	3UTR	coding	0.595064	0.610335	0.542308	0.38249
RPL23	160	3	CDS	coding	0.595094	0.590266	0.21745	0.447008
RPL23	170	3	CDS	coding	0.594698	0.173747	0.184049	0.321619
RPL23	180	3	CDS	coding	0.591458	0.142138	0.155775	0.218188
RPL23	190	3	CDS	coding	0.591424	0.221578	0.379362	0.383073
RPL23	200	3	CDS	coding	0.596638	0.300888	0.476085	0.124126
RPL23	210	3	CDS	coding	0.591761	0.224039	0.300722	0.337344
RPL23	220	3	3UTR	coding	0.592661	0.362344	0.508435	0.16718
RPL23	230	3	CDS	coding	0.58953	0.31391	0.24131	0.0780342
RPL23	240	3	CDS	coding	0.59561	0.329475	0.419252	0.111752
RPL23	250	3	CDS	coding	0.587364	0.168377	0.278796	0.470795
RPL23	260	3	CDS	coding	0.59529	0.588471	0.505403	0.446782
RPL23	270	3	CDS	coding	0.596146	0.115622	0.428884	0.450277
RPL23	280	3	CDS	coding	0.587218	0.620638	0.195096	0.383572
RPL23	290	3	CDS	coding	0.589743	0.499121	0.629663	0.351029
RPL23	300	3	CDS	coding	0.590396	0.350001	0.463852	0.359122
RPL23	310	3	CDS	coding	0.591311	0.141494	0.570182	0.433747
RPL23	320	3	CDS	coding	0.597275	0.0705927	0.355591	0.489231
RPL23	330	3	CDS	coding	0.589994	0.214017	0.721961	0.151144
RPL23	340	3	CDS	coding	0.589781	0.524493	0.4753	0.427619
RPL23	350	3	3UTR	coding	0.593268	0.160763	0.277408	0.335584
RPL23	360	3	CDS	coding	0.587737	0.137209	0.29591	0.38463
RPL23	370	3	CDS	coding	0.59624	0.357659	0.637876	0.102795
RPL23	380	3	CDS	coding	0.591489	0.474042	0.170235	0.411628
RPL23	390	3	CDS	coding	0.592826	0.157577	0.123208	0.41965
RPL23	400	3	CDS	coding	0.587071	0.218389	0.318812	0.179338
RPL23	410	3	CDS	coding	0.594895	0.471935	0.411818	0.441071
RPL23	420	3	CDS	coding	0.587104	0.532746	0.416253	0.137012
RPL23	430	3	CDS	coding	0.592776	0.453649	0.449978	0.466387
RPL23	440	3	CDS	coding	0.594571	0.0982564	0.312426	0.358376
RPL23A	500	3	CDS	coding	0.598645	0.313973	0.224121	0.162415
RPL23A	510	3	CDS	coding	0.602107	0.389569	0.293487	0.441697
RPL23A	520	3	CDS	coding	0.601642	0.192246	0.317971	0.462686
RPL23A	530	3	CDS	coding	0.599854	0.277636	0.5579	0.332937
RPL23A	540	3	3UTR	coding	0.60119	0.719847	0.352507	0.155353
RPL23A	550	3	CDS	coding	0.602888	0.100992	0.682058	0.11274
RPL23A	560	3	3UTR	coding	0.601651	0.178445	0.109598	0.434159
RPL23A	570	3	CDS	coding	0.598237	0.103091	0.166432	0.300276
RPL23A	580	3	CDS	coding	0.599826	0.0559812	0.43643	0.090174
RPL23A	590	3	CDS	coding	0.600928	0.275011	0.576895	0.331901
RPL23A	600	3	CDS	coding	0.602259	0.681383	0.641303	0.393094
RPL23A	610	3	CDS	coding	0.599206	0.362801	0.391268	0.283091
RPL23A	620	3	CDS	coding	0.601784	0.551945	0.506327	0.337421
RPL23A	630	3	CDS	coding	0.601637	0.402395	0.283446	0.415293
RPL23A	640	3	CDS	coding	0.597409	0.171021	0.116258	0.212753
RPL23A	650	3	CDS	coding	0.598823	0.358091	0.0758022	0.35617
RPL24	60	3	CDS	coding	0.609739	0.206396	0.430099	0.491906
RPL24	70	3	non_coding	nonCoding	0.60502	0.192588	0.201424	0.102854
RPL24	80	3	CDS	coding	0.614731	0.421506	0.689759	0.214565
RPL24	90	3	3UTR	coding	0.607741	0.886598	0.338079	0.153346
RPL24	100	3	CDS	coding	0.603439	0.433424	0.641272	0.237739
RPL24	110	3	CDS	coding	0.605677	0.274361	0.442232	0.435508
RPL24	120	3	3UTR	coding	0.6083	0.316327	0.35285	0.0376706
RPL24	130	3	3UTR	coding	0.603703	0.827936	0.254717	0.143119
RPL24	140	3	CDS	coding	0.60514	0.391297	0.424421	0.224179
RPL24	150	3	3UTR	coding	0.602902	0.0729683	0.400403	0.340345
RPL24	160	3	CDS	coding	0.616947	0.101876	0.50583	0.217181
RPL24	170	3	3UTR	coding	0.603851	0.301181	0.294587	0.35673
RPL24	180	3	CDS	coding	0.604577	0.403866	0.408769	0.34309
RPL24	190	3	CDS	coding	0.60548	0.414684	0.373216	0.320581
RPL24	200	3	CDS	coding	0.61198	0.600687	0.339824	0.422026
RPL24	210	3	CDS	coding	0.608427	0.535909	0.735745	0.349851
RPL24	220	3	3UTR	coding	0.6039	0.276695	0.291861	0.102296
RPL24	230	3	CDS	coding	0.603537	0.0914749	0.249846	0.337258
RPL24	240	3	CDS	coding	0.604156	0.506428	0.625875	0.463306
RPL24	250	3	CDS	coding	0.612637	0.0795448	0.0588709	0.420208
RPL24	260	3	CDS	coding	0.60642	0.151675	0.423577	0.535486
RPL24	270	3	CDS	coding	0.615161	0.536533	0.335136	0.339936
RPL24	280	3	CDS	coding	0.613933	0.648023	0.143893	0.244269
RPL24	290	3	CDS	coding	0.613815	0.551695	0.32676	0.235639
RPL24	300	3	CDS	coding	0.611605	0.251303	0.199038	0.33546
RPL24	310	3	CDS	coding	0.603197	0.232102	0.595837	0.405316
RPL24	320	3	CDS	coding	0.611621	0.114961	0.492517	0.459684
RPL24	330	3	3UTR	coding	0.616622	0.78233	0.213251	0.407197
RPL24	340	3	CDS	coding	0.607767	0.332235	0.408038	0.279968
RPL24	350	3	3UTR	coding	0.606115	0.61738	0.528474	0.326723
RPL24	360	3	CDS	coding	0.616875	4.33E-05	0.344666	0.045365
RPL24	370	3	CDS	coding	0.611473	0.212318	0.222794	0.107838
RPL24	380	3	CDS	coding	0.61013	0.327292	0.692196	0.290709
RPL24	390	3	CDS	coding	0.604671	0.1671	0.192604	0.407878
RPL24	400	3	CDS	coding	0.603999	0.596984	0.526841	0.289571
RPL24	410	3	CDS	coding	0.609077	0.410361	0.468293	0.486238
RPL24	420	3	CDS	coding	0.611236	0.314767	0.302125	0.401285
RPL24	430	3	3UTR	coding	0.610981	0.145934	0.143388	0.503972
RPL24	440	3	5UTR	coding	0.608012	0.450771	0.595028	0.229793
RPL24	450	3	3UTR	coding	0.603333	0.427085	0.252996	0.131243
RPL24	460	3	3UTR	coding	0.615129	0.418028	0.575953	0.296649
RPL24	470	3	3UTR	coding	0.604171	0.391626	0.559939	0.422521
RPL24	480	3	CDS	coding	0.615535	0.38375	0.314564	0.329638
RPL24	490	3	3UTR	coding	0.603681	0.617294	0.58554	0.333225
RPL24	500	3	CDS	coding	0.605747	0.179495	0.540787	0.228375
RPL24	510	3	CDS	coding	0.605535	0.178659	0.536634	0.436426
RPL24	520	3	CDS	coding	0.613744	0.352988	0.435333	0.286268
RPL26	330	3	5UTR	coding	0.617154	0.142241	0.525999	0.329491
RPL26	340	3	CDS	coding	0.618142	0.455956	0.414696	0.374502
RPL26	350	3	CDS	coding	0.617357	0.383618	0.212132	0.416088
RPL26	360	3	CDS	coding	0.617768	0.299705	0.467108	0.165469
RPL26	370	3	CDS	coding	0.617733	0.540735	0.748567	0.419854
RPL26	380	3	CDS	coding	0.618142	0.166856	0.425677	0.361798
RPL26	390	3	CDS	coding	0.618415	0.716882	0.399651	0.443211
RPL26	400	3	CDS	coding	0.617434	0.273049	0.449517	0.147847
RPL26	410	3	CDS	coding	0.617774	0.35907	0.204855	0.330672
RPL26	420	3	CDS	coding	0.618825	0.292303	0.471715	0.466595
RPL27	100	3	CDS	coding	0.619295	0.158383	0.203713	0.238486
RPL27	110	3	3UTR	coding	0.622218	0.0897084	0.0592536	0.314832
RPL27	120	3	CDS	coding	0.630905	0.485699	0.295975	0.437383
RPL27	130	3	CDS	coding	0.618977	0.432288	0.461191	0.454074
RPL27	140	3	CDS	coding	0.624545	0.353652	0.309932	0.303884
RPL27	150	3	3UTR	coding	0.6189	0.238792	0.18289	0.274686
RPL27	160	3	CDS	coding	0.622737	0.549177	0.655662	0.395224
RPL27	170	3	3UTR	coding	0.620903	0.3001	0.515623	0.378842
RPL27	180	3	CDS	coding	0.618929	0.48081	0.591	0.42339
RPL27	190	3	CDS	coding	0.622141	0.164666	0.635243	0.243085
RPL27	200	3	CDS	coding	0.63071	0.353957	0.332532	0.249465
RPL27	210	3	3UTR	coding	0.629843	0.109598	0.391465	0.103464
RPL27	220	3	CDS	coding	0.627322	0.267751	0.17435	0.157107
RPL27	230	3	3UTR	coding	0.627813	0.425366	0.344163	0.0934038
RPL27	240	3	CDS	coding	0.630633	0.328265	0.215604	0.277731
RPL27	250	3	3UTR	coding	0.627498	0.91324	0.607778	0.257218
RPL27	260	3	CDS	coding	0.620567	0.367647	0.364699	0.147265
RPL27	270	3	5UTR	coding	0.62114	0.407663	0.346322	0.422693
RPL27	280	3	CDS	coding	0.624368	0.254734	0.62909	0.219248
RPL27	290	3	CDS	coding	0.623517	0.509526	0.445599	0.331772
RPL27	300	3	CDS	coding	0.62049	0.160404	0.463912	0.349563
RPL27	310	3	3UTR	coding	0.620139	0.349136	0.405776	0.106902
RPL27	320	3	CDS	coding	0.628363	0.591816	0.333172	0.310748
RPL27	330	3	3UTR	coding	0.626713	0.180923	0.338257	0.329795
RPL27	340	3	CDS	coding	0.621959	0.424848	0.738199	0.344772
RPL27	350	3	3UTR	coding	0.622359	0.3617	0.50011	0.313312
RPL27	360	3	CDS	coding	0.622669	0.39555	0.577274	0.253395
RPL27	370	3	CDS	coding	0.627078	0.886721	0.532358	0.00487324
RPL27	380	3	3UTR	coding	0.629785	0.436077	0.35986	0.237434
RPL27	390	3	CDS	coding	0.625669	0.932314	0.393006	0.390537
RPL27	400	3	CDS	coding	0.62009	0.25836	0.337993	0.246665
RPL27	410	3	CDS	coding	0.627539	0.677455	0.0739856	0.470713
RPL27	420	3	CDS	coding	0.62207	0.4523	0.302466	0.346081
RPL27	430	3	CDS	coding	0.62949	0.21919	0.0948392	0.343013
RPL27	440	3	CDS	coding	0.620662	0.945101	0.710458	0.178959
RPL27A	10	3	3UTR	coding	0.632307	0.283154	0.378975	0.484031
RPL27A	20	3	3UTR	coding	0.639896	0.562537	0.265795	0.241723
RPL27A	30	3	CDS	coding	0.634929	0.460096	0.516589	0.403931
RPL27A	40	3	3UTR	coding	0.634014	0.323957	0.338	0.307138
RPL27A	50	3	CDS	coding	0.643344	0.0240968	0.301088	0.240348
RPL27A	60	3	CDS	coding	0.641343	0.455307	0.284058	0.403791
RPL27A	70	3	3UTR	coding	0.632127	0.0506768	0.55897	0.290039
RPL27A	80	3	CDS	coding	0.631152	0.110711	0.35239	0.385354
RPL27A	90	3	CDS	coding	0.642004	0.0224455	0.342791	0.263863
RPL27A	100	3	CDS	coding	0.642497	0.0855782	0.432743	0.209757
RPL27A	110	3	CDS	coding	0.631984	0.55378	0.26635	0.35795
RPL27A	120	3	CDS	coding	0.640531	0.250352	0.477734	0.49851
RPL27A	130	3	CDS	coding	0.631358	0.176686	0.223341	0.0765646
RPL27A	140	3	5UTR	coding	0.636218	0.494584	0.568971	0.425955
RPL27A	150	3	CDS	coding	0.632833	0.257341	0.278647	0.409303
RPL27A	160	3	3UTR	coding	0.635171	0.292113	0.463059	0.516805
RPL27A	170	3	CDS	coding	0.635586	0.0444373	0.176101	0.167704
RPL27A	180	3	5UTR	coding	0.632917	0.454593	0.436543	0.0968191
RPL27A	190	3	CDS	coding	0.641901	0.384916	0.41744	0.0719409
RPL27A	200	3	5UTR	coding	0.643647	0.759678	0.591014	0.328089
RPL27A	210	3	CDS	coding	0.643576	0.730994	0.311675	0.445977
RPL27A	220	3	CDS	coding	0.634984	0.370004	0.271035	0.487504
RPL27A	230	3	CDS	coding	0.641666	0.424411	0.433462	0.395823
RPL27A	240	3	CDS	coding	0.633004	0.0858845	0.498091	0.2509
RPL27A	250	3	3UTR	coding	0.632966	0.368476	0.303866	0.110367
RPL27A	260	3	3UTR	coding	0.632824	0.378852	0.162002	0.398718
RPL27A	270	3	CDS	coding	0.637743	0.297089	0.433993	0.51096
RPL27A	280	3	CDS	coding	0.638783	0.280611	0.629924	0.0973289
RPL27A	290	3	3UTR	coding	0.641156	0.759189	0.286621	0.382975
RPL27A	300	3	non_coding	nonCoding	0.643465	0.893913	0.676625	0.300837
RPL27A	310	3	CDS	coding	0.63192	0.166616	0.413533	0.433319
RPL27A	320	3	CDS	coding	0.633099	0.197833	0.483567	0.543829
RPL27A	330	3	CDS	coding	0.641596	0.510759	0.24798	0.338641
RPL27A	340	3	CDS	coding	0.632123	0.365224	0.666402	0.374486
RPL27A	350	3	CDS	coding	0.635694	0.23075	0.361153	0.384544
RPL27A	360	3	CDS	coding	0.638523	0.357962	0.378086	0.19256
RPL27A	370	3	CDS	coding	0.639005	0.330637	0.359612	0.135416
RPL27A	380	3	CDS	coding	0.641291	0.274699	0.172502	0.340055
RPL27A	390	3	CDS	coding	0.639884	0.559166	0.273712	0.144209
RPL27A	400	3	CDS	coding	0.632465	0.560659	0.434099	0.270635
RPL27A	410	3	CDS	coding	0.642607	0.225601	0.44984	0.250684
RPL27A	420	3	CDS	coding	0.632805	0.272429	0.172226	0.314452
RPL27A	430	3	3UTR	coding	0.633844	0.372045	0.312753	0.145698
RPL27A	440	3	CDS	coding	0.643055	0.058941	0.230134	0.466921
RPL27A	450	3	3UTR	coding	0.631864	0.591125	0.332456	0.319359
RPL27A	460	3	CDS	coding	0.640884	0.0838843	0.190158	0.165903
RPL27A	470	3	CDS	coding	0.640412	0.0785555	0.193423	0.222456
RPL27A	480	3	CDS	coding	0.634302	0.437484	0.248384	0.351955
RPL27A	490	3	CDS	coding	0.632788	0.0680488	0.354329	0.287335
RPL28	60	3	3UTR	coding	0.653289	0.308683	0.46304	0.325745
RPL28	70	3	CDS	coding	0.650667	0.399339	0.381586	0.421237
RPL28	80	3	3UTR	coding	0.653976	0.762366	0.886957	0.33261
RPL28	90	3	CDS	coding	0.654448	0.232584	0.563348	0.167945
RPL28	100	3	CDS	coding	0.652739	0.735226	0.199893	0.271432
RPL28	110	3	CDS	coding	0.649578	0.406049	0.259889	0.112913
RPL28	120	3	3UTR	coding	0.651315	0.673928	0.585686	0.459683
RPL28	130	3	CDS	coding	0.65231	0.782519	0.166288	0.384324
RPL28	140	3	CDS	coding	0.652067	0.168117	0.353103	0.0749518
RPL28	150	3	3UTR	coding	0.646514	0.60346	0.478614	0.447027
RPL28	160	3	CDS	coding	0.652056	0.957621	0.625804	0.185987
RPL28	170	3	CDS	coding	0.65457	0.363902	0.437428	0.291975
RPL28	180	3	CDS	coding	0.644238	0.0700651	0.239656	0.140044
RPL28	190	3	CDS	coding	0.645505	0.467293	0.212315	0.142902
RPL28	200	3	3UTR	coding	0.644843	0.41352	0.346811	0.284013
RPL28	210	3	CDS	coding	0.649835	0.350403	0.660852	0.368007
RPL28	220	3	CDS	coding	0.652584	0.288222	0.43593	0.272847
RPL28	230	3	CDS	coding	0.649106	0.202505	0.253066	0.211468
RPL28	240	3	3UTR	coding	0.64547	0.432714	0.381246	0.19203
RPL28	250	3	CDS	coding	0.645491	0.338479	0.193026	0.207757
RPL28	260	3	3UTR	coding	0.65477	0.243149	0.360492	0.479229
RPL28	270	3	CDS	coding	0.65283	0.356645	0.657625	0.306587
RPL28	280	3	CDS	coding	0.654075	0.383262	0.311683	0.385999
RPL28	290	3	5UTR	coding	0.645162	0.769432	0.641173	0.409254
RPL28	300	3	CDS	coding	0.653755	0.280122	0.414009	0.0407547
RPL28	310	3	CDS	coding	0.652941	0.178107	0.302261	0.308819
RPL28	320	3	CDS	coding	0.645806	0.591275	0.700515	0.341794
RPL28	330	3	3UTR	coding	0.646452	0.0251952	0.443182	0.472412
RPL28	340	3	CDS	coding	0.651671	0.0763763	0.317778	0.399485
RPL28	350	3	3UTR	coding	0.65306	0.312805	0.327441	0.264546
RPL29	300	3	CDS	coding	0.659764	0.234808	0.377844	0.134952
RPL29	310	3	CDS	coding	0.668823	0.254013	0.103884	0.53526
RPL29	320	3	CDS	coding	0.667808	0.292144	0.38324	0.0207495
RPL29	330	3	CDS	coding	0.65984	0.67961	0.374452	0.465585
RPL29	340	3	CDS	coding	0.662975	0.29818	0.646527	0.37242
RPL29	350	3	CDS	coding	0.669087	0.630721	0.27811	0.455516
RPL29	360	3	CDS	coding	0.666942	0.218508	0.363396	0.135012
RPL29	370	3	CDS	coding	0.659898	0.310215	0.267275	0.307147
RPL29	380	3	CDS	coding	0.664239	0.313722	0.544578	0.125928
RPL29	390	3	CDS	coding	0.664923	0.288741	0.23951	0.238395
RPL29	400	3	CDS	coding	0.656611	0.430212	0.37675	0.448406
RPL29	410	3	CDS	coding	0.660411	0.347846	0.383118	0.194379
RPL29	420	3	3UTR	coding	0.667118	0.308984	0.502523	0.492911
RPL29	430	3	non_coding	nonCoding	0.658733	0.297025	0.418005	0.0652945
RPL29	440	3	CDS	coding	0.658877	0.176998	0.435603	0.372258
RPL29	450	3	CDS	coding	0.658516	0.212207	0.465747	0.498409
RPL29	460	3	CDS	coding	0.668208	0.552629	0.274787	0.463109
RPL29	470	3	CDS	coding	0.657687	0.257565	0.509491	0.439719
RPL29	480	3	CDS	coding	0.659803	0.290231	0.468337	0.444235
RPL29	490	3	5UTR	coding	0.668606	0.413802	0.245342	0.397585
RPL29	500	3	CDS	coding	0.655066	0.136452	0.217351	0.197203
RPL29	510	3	CDS	coding	0.66303	0.65902	0.475959	0.305077
RPL29	520	3	CDS	coding	0.656555	0.588272	0.356611	0.420171
RPL29	530	3	5UTR	coding	0.663716	0.725483	0.650087	0.307197
RPL29	540	3	CDS	coding	0.661149	0.326943	0.580401	0.207361
RPL29	550	3	3UTR	coding	0.661863	0.227287	0.516247	0.517426
RPL29	560	3	CDS	coding	0.655294	0.239704	0.250344	0.100348
RPL29	570	3	CDS	coding	0.658259	0.689616	0.222743	0.169916
RPL29	580	3	3UTR	coding	0.656081	0.0128631	0.484836	0.461737
RPL29	590	3	CDS	coding	0.668429	0.451276	0.38308	0.2643
RPL29	600	3	CDS	coding	0.664527	0.364766	0.437725	0.225489
RPL29	610	3	CDS	coding	0.658235	0.53784	0.35237	0.268021
RPL29	620	3	3UTR	coding	0.666373	0.670268	0.485039	0.141594
RPL29	630	3	3UTR	coding	0.666529	0.154071	0.349529	0.0758753
RPL29	640	3	3UTR	coding	0.660096	0.656886	0.768026	0.391225
RPL29	650	3	CDS	coding	0.661838	0.546064	0.240163	0.415551
RPL29	660	3	CDS	coding	0.663035	0.199631	0.383616	0.110572
RPL29	670	3	3UTR	coding	0.659043	0.268617	0.607796	0.126021
RPL29	680	3	CDS	coding	0.66791	0.127526	0.437672	0.486775
RPL29	690	3	CDS	coding	0.660115	0.202083	0.393449	0.497624
RPL29	700	3	CDS	coding	0.658764	0.332354	0.476179	0.344518
RPL29	710	3	CDS	coding	0.655865	0.485112	0.660963	0.351782
RPL29	720	3	CDS	coding	0.657036	0.606199	0.759511	0.275862
RPL29	730	3	CDS	coding	0.660798	0.0358168	0.382709	0.0542811
RPL29	740	3	3UTR	coding	0.658883	0.846541	0.192173	0.387294
RPL29	750	3	CDS	coding	0.659844	0.438529	0.202686	0.471659
RPL29	760	3	3UTR	coding	0.657418	0.165678	0.392601	0.118254
RPL3	670	3	3UTR	coding	0.685978	0.638089	0.393558	0.263081
RPL3	680	3	CDS	coding	0.682402	0.348408	0.528596	0.44829
RPL3	690	3	CDS	coding	0.679591	0.485522	0.650292	0.378409
RPL3	700	3	CDS	coding	0.679697	0.248978	0.467927	0.2409
RPL3	710	3	3UTR	coding	0.684159	0.0930131	0.481663	0.520923
RPL3	720	3	CDS	coding	0.684319	0.333349	0.522092	0.37604
RPL3	730	3	5UTR	coding	0.680284	0.273713	0.565408	0.310165
RPL3	740	3	5UTR	coding	0.67385	0.252566	0.242506	0.0440334
RPL3	750	3	CDS	coding	0.67973	0.296337	0.25983	0.397234
RPL3	760	3	3UTR	coding	0.681671	0.331265	0.178235	0.378149
RPL3	770	3	CDS	coding	0.682166	0.444564	0.652629	0.333754
RPL3	780	3	CDS	coding	0.686058	0.253183	0.390713	0.273013
RPL3	790	3	CDS	coding	0.682965	0.47336	0.69057	0.360421
RPL3	800	3	CDS	coding	0.670946	0.717346	0.407654	0.155656
RPL3	810	3	CDS	coding	0.679306	0.466381	0.329592	0.235819
RPL3	820	3	CDS	coding	0.681244	0.304152	0.183871	0.224407
RPL3	830	3	CDS	coding	0.671732	0.541083	0.849088	0.375778
RPL3	840	3	3UTR	coding	0.683648	0.0376087	0.292183	0.203831
RPL3	850	3	CDS	coding	0.679181	0.262471	0.238036	0.213077
RPL3	860	3	CDS	coding	0.691528	0.129638	0.32445	0.254989
RPL3	870	3	CDS	coding	0.689501	0.500379	0.571666	0.218533
RPL3	880	3	3UTR	coding	0.678198	0.281776	0.662647	0.348094
RPL3	890	3	CDS	coding	0.682093	0.274103	0.446076	0.411884
RPL3	900	3	CDS	coding	0.674832	0.210339	0.380743	0.0797544
RPL3	910	3	3UTR	coding	0.669915	0.415909	0.441953	0.448876
RPL3	920	3	CDS	coding	0.687283	0.0256816	0.32718	0.431479
RPL3	930	3	CDS	coding	0.69054	0.277063	0.284526	0.0548546
RPL3	940	3	CDS	coding	0.686987	0.181406	0.292823	0.453974
RPL3	950	3	3UTR	coding	0.689404	0.503878	0.426685	0.400655
RPL3	960	3	CDS	coding	0.676298	0.545759	0.31826	0.371398
[truncated: 2,014 more rows]

## Sheet: Table S4
Table S4: The well-correlated genes between RNA structure changes and their translation
gene	pos	te.corr_r	te.corr_p
EIF2S3	1970	1	0
RPL10A	510	1	0
RPL11	260	1	0
RPL19	1080	1	0
RPL23	300	1	0
RPL30	340	1	0
RPL34	230	1	0
RPL41	200	1	0
RPL5	650	1	0
RPL6	260	1	0
RPS13	440	1	0
RPS14	200	1	0
RPS15	420	1	0
RPS19	180	1	0
RPS3	310	1	0
RPS6	170	1	0
RPS6	310	1	0
RPS6	430	1	0
RPS6	530	1	0
HMGN2	930	-1	0
RPL10	350	-1	0
RPL18A	410	-1	0
RPL23A	530	-1	0
RPL32	310	-1	0
RPL36	340	-1	0
RPL39	250	-1	0
RPLP0	560	-1	0
RPS11	480	-1	0
RPS14	520	-1	0
RPS19	400	-1	0
RPS2	570	-1	0
RPS27A	450	-1	0
RPS3	780	-1	0
RPS4X	850	-1	0
RPS5	650	-1	0
RPS8	320	-1	0
SET	1370	-1	0
TMSB10	430	-1	0
UBA52	210	-1	0
ACTB	1410	1	0
ACTB	1450	1	0
ACTB	1530	1	0

## Sheet: Table S5
Table S5: The genes that have both RNA structure changes and RNA half-life changes in hESCs and NPCs
	halflife of reactivity only changed genes				halflife of heterogeneity only changed genes				halflife of both heterogeneity and reactivity changed genes
gene	hESCs	NPCs		gene	hESCs	NPCs		gene	hESCs	NPCs
RPS8	1195.1	289.849		POP7	35.3486	23.6485		IER2	16.6137	8.09217
TUBA1B	1177.88	763.598		BCL10	49.4557	29.9156		ID3	24.2247	14.2016
RPS14	936.112	423.844		YTHDF1	62.9778	42.8076		WTAP	40.8264	27.4547
KPNA6	778.219	173.819		NUDT4	102.278	74.8805		SURF6	58.8879	30.3569
RPL13	709.199	NA		YWHAH	114.265	58.1775		PLK1	62.4349	52.439
USP11	675.732	769.401		AHSA1	134.248	93.5113		BCAR1	71.2791	35.8123
RPL23	663.614	NA		USP9X	165.014	96.7728		MRPS2	75.4672	45.2033
PSMB4	613.769	262.202		DYNLL1	181.696	174.695		HSPA8	82.252	67.4424
EDF1	583.764	314.952		EIF3D	206.253	161.198		MCM7	89.6378	102.727
SRRM1	528.94	126.862		HMGB2	215.183	255.887		CHAF1A	90.4731	42.9935
HSPA9	483.1	176.836		PSIP1	215.69	180.278		MIDN	95.7659	56.0968
SLC25A5	478.847	407.013		PELP1	253.936	94.7204		NOP56	99.5229	56.2053
NOLC1	459.984	161.701		SUGT1	267.428	127.359		RBM14	103.709	65.1886
HNRNPR	450.561	165.873		EWSR1	295.065	158.927		SLC2A1	106.75	56.7029
SLC29A1	422.377	167.334		SF3B1	306.675	151.878		NUP62	111.072	88.628
CMSS1	389.189	155.183		DDX27	312.186	80.8664		SAFB	112.67	71.9648
MRPS15	368.511	149.777		UQCC2	375.869	201.243		NOL7	114.072	58.0564
ETV4	362.968	108.283		TJP1	391.451	117.541		TUBB4B	117.22	100.731
RPL4	351.978	316.435		CSE1L	NA	151.652		MRPS26	117.48	66.2661
MRPS21	346.942	156.239		DHX9	NA	292.946		JARID2	119.553	80.4838
C1QBP	343.548	119.236		DNAJC8	NA	323.994		KRT18	123.378	105.092
NCL	313.147	199.976		DNMT3B	NA	82.1175		EIF4A3	129.083	81.6407
RSL1D1	299.958	178.621		HSP90B1	NA	319.962		COA4	129.469	56.1473
HSPA4	298.935	115.256		LDHA	NA	362.883		POLR2H	131.094	103.419
SNRPA	286.316	491.371		NDUFA12	NA	178.006		MRPL22	133.992	87.0647
SNRPB	273.962	172.149		NDUFA4	NA	579.977		NASP	136.231	82.6925
B4GALT1	269.428	236.507		NDUFB9	NA	216.69		CHCHD1	139.814	87.4722
YWHAG	269.168	111.995		NDUFC2	NA	166.183		USP22	142.066	129.03
IMPDH2	250.174	301.975		NME1	NA	243.91		SNRPD1	149.514	89.3974
FUS	249.956	171.647		NUP155	NA	104.592		SRSF3	153.187	74.6794
MORF4L2	245.44	176.605		QKI	NA	116.267		ETV5	155.363	67.6443
SON	245.363	123.893		SF3A1	NA	199.431		KDM1A	156.203	90.3515
EIF4H	236.941	127.022		SKP1	NA	608.331		TBRG4	156.737	63.1476
SLIRP	227.362	98.612		TPM3	NA	841.828		DDX17	158.257	139.406
FDFT1	210.056	130.394						STARD7	158.987	86.1745
MAD2L2	200.889	135.422		media	210.718	107.157		STIP1	161.869	116.59
PTBP1	198.809	112.908						CASP2	169.429	81.6217
SRSF7	193.088	76.0962						SF1	171.343	134.681
NDUFS3	181.826	103.838						TPR	172.161	111.173
RBM8A	181.115	160.956						DNAJA1	179.71	101.151
SEC13	167.237	122.861						EIF2S2	190.064	83.6221
RBBP5	167.125	150.697						LETM1	195.433	121.827
MRPL21	167.076	112.607						HAX1	202.409	152.258
NORAD	166.163	126.91						ACIN1	212.518	184.864
LUC7L3	147.778	126.179						C6orf62	214.201	157.824
PRPF6	147.682	91.7298						PPM1G	244.291	138.154
RNPS1	146.924	130.039						FUBP1	244.499	151.17
EIF1	129.848	93.4204						MRFAP1	245.026	114.193
HNRNPDL	114.344	67.4064						PSMB1	247.13	124.974
EZR	94.2266	111.288						RMND5A	259.065	76.7109
RTF1	88.8384	71.1408						CLIC1	260.925	120.532
KDM5B	85.5188	68.5666						C19orf53	266.872	127.145
FARSA	76.687	58.3866						SRI	284.542	148.545
SQLE	70.2497	50.9543						SF3B2	304.542	257.125
PARD6B	64.9589	19.448						CNP	308.3	138.595
PIM2	63.6377	30.8486						NUDC	331.276	150.748
NOP16	63.469	59.6467						KRT8	333.526	294.735
GIGYF1	59.7168	73.1603						RPA3	336.977	151.465
WDR43	56.5917	29.9818						ILF2	338.322	153.721
CKS2	55.5322	32.1799						SSR2	346.445	186.075
IRF2BPL	33.7977	31.3611						TPT1	348.383	159.366
ZC3H4	33.2267	26.1732						CCT5	352.923	150.78
RPL36A	32.5218	18.0258						LARP1	355.149	148.888
ZIC2	17.4854	15.2796						UQCRC1	362.641	543.448
ACTN4	NA	204.984						AURKAIP1	379.724	161.919
ANAPC11	NA	384.823						EIF3F	396.215	NA
AP3D1	NA	224.094						MARCKSL1	398.134	322.049
ARL6IP1	NA	676.57						RPL15	429.847	241.557
ARPC2	NA	184.35						ILF3	440.543	396.169
CALR	NA	154.57						RPL6	440.625	369.228
CAP1	NA	526.451						NPM3	442.124	293.291
CCT7	NA	268.549						EID1	469.999	146.651
CDC37	NA	310.877						RPL9	474.258	452.063
CDC42	NA	399.426						ARF5	496.918	498.205
CFDP1	NA	441.927						RAN	501.868	189.711
COX6B1	NA	815.79						VCP	504.095	294.125
COX7B	NA	358.42						ARF1	504.681	248.867
CSDE1	NA	950.936						NAP1L4	512.774	167.352
CSNK1G2	NA	160.435						HSP90AB1	519.129	550.281
CYCS	NA	238.966						FLOT1	523.878	156.829
DDX18	NA	104.729						CCT3	529.004	198.515
DEK	NA	238.545						HNRNPM	529.774	188.469
EEF1B2	NA	418.614						PSMD8	530.901	335.759
EIF3K	NA	348.862						GDI2	548.636	143.935
EIF4EBP2	NA	436.631						MTCH2	550.215	286.478
EIF4G1	NA	164.819						NDUFAB1	557.902	181.391
FOXM1	NA	247.346						FIS1	584.489	264.03
FSCN1	NA	257.818						TRAP1	597.738	182.967
GNB1	NA	152.556						TUBB	621.909	243.104
GNG5	NA	334.988						SUPT16H	627.159	244.481
HNRNPA0	NA	137.075						EIF3G	648.186	203.476
HNRNPAB	NA	113.818						TPX2	814.537	219.29
HNRNPUL1	NA	482.749						FBL	1012.67	342.702
HSPE1	NA	222.321						RPS25	1500.84	NA
ITM2C	NA	340.866						AKIRIN1	NA	97.557
LDHB	NA	669.209						ARPC5L	NA	90.6517
LMNB2	NA	151.967						C11orf58	NA	157.31
LONP1	NA	116.013						CAPZA1	NA	253.245
LSM7	NA	400.71						CBX5	NA	300.13
MATR3	NA	457.036						CDK2AP1	NA	106.333
NACA	NA	323.709						COX4I1	NA	411.539
NDUFB7	NA	217.794						CSNK2B	NA	218.13
PDAP1	NA	1924.85						DHCR24	NA	271.738
POMP	NA	160.83						DUT	NA	208.89
PSMA7	NA	204.174						EHMT2	NA	173.325
PTMA	NA	518.966						EIF3B	NA	152.135
RPL11	NA	590.493						EIF3H	NA	421.735
RPL17	NA	281.972						GIT1	NA	81.4809
RPL23A	NA	533.24						GLG1	NA	232.797
RPL35	NA	589.821						HADHA	NA	363.741
RPL35A	NA	237.58						HNRNPC	NA	603.216
RPL38	NA	420.316						HNRNPD	NA	187.525
RPL41	NA	400.779						HNRNPU	NA	136.768
RPL5	NA	528.771						HSPD1	NA	365.865
RPS16	NA	381.068						KHDRBS1	NA	262.206
RPS26	NA	175.68						LSM3	NA	246.379
SLC16A1	NA	211.636						MEA1	NA	281.364
SRSF2	NA	96.4037						MLF2	NA	215.762
ST13	NA	724.207						MTPN	NA	300.468
SUB1	NA	222.85						MYBL2	NA	171.037
SUDS3	NA	166.049						NDUFB10	NA	261.642
TMEM258	NA	306.741						NDUFS5	NA	494.452
TOMM22	NA	198.963						NDUFV1	NA	392.981
TOMM7	NA	320.33						NR6A1	NA	277.895
UBB	NA	80.6451						PA2G4	NA	218.246
UQCRQ	NA	138.935						PCBP1	NA	84.3086
YWHAE	NA	435.476						PRELID1	NA	260.97
								PRKDC	NA	672.748
media	241.152	176.605						PTGES3	NA	235.543
								RACK1	NA	376.445
								RANBP1	NA	231.648
								RPL14	NA	885.166
								RPL24	NA	268.218
								SERBP1	NA	203.832
								SET	NA	279.042
								SHC1	NA	155.312
								SLC2A3	NA	105.602
								SMARCC1	NA	221.815
								SNRNP25	NA	194.931
								SNU13	NA	283.381
								TCEA1	NA	134.773
								TCF3	NA	205.516
								TPM1	NA	170.191
								TXNL4A	NA	295.553
								XRCC5	NA	214.276
media	241.152	176.605
								media	244.763	157.824

## Sheet: Table S6
Table S6: The sequence of benchmark genes
Gene	Sequence
Tetrahymena ribozyme Wild type	GGCTCTCTAAATAGCAATATTTACCTTTGGAGGGAAAAGTTATCAGGCATGCACCTGGTAGCTAGTCTTTAAACCAATAGATTGCATCGGTTTAAAAGGCAAGACCGTCAAATTGCGGGAAAGGGGTCAACAGCCGTTCAGTACCAAGTCTCAGGGGAAACTTTGAGATGGCCTTGCAAAGGGTATGGTAATAAGCTGACGGACATGGTCCTAACCACGCAGCCAAGTCCTAAGTCAACAGATCTTCTGTTGATATGGATGCAGTTCACAGACTAAATGTCGGTCGGGGAAGATGTATTCTTCTCATAAGATATAGTCGGACCTCTCCTTAATGGGAGCTAGCGGATGAAGTGATGCAACACTGGAGCCGCTGGGAACTAATTTGTATGCGAAAGTATA…
Tetrahymena ribozyme mutant	GGCTCTCTAAATAGCAATATTTACCTTTGGAGGGAAAAGTTATCAGGCATGCACCTGGTAGCTAGTCTTTAAACCAATAGATTGCATCGGTTTAAAAGGCAAGACCGTCAAATTGCGGGAAAGGGGTCAACAGCCGTTCAGTACCAAGTCTCAGGGGAAACTTTGAGATGGCCTTGCAAAGGGTATGGTAATAAGCTGACGGACATGGTCCTAACCACGCAGCCAAGTCCTAAGTCTTAAGATCTTCTGTTGATATGGATGCAGTTCACAGACTAAATGTCGGTCGGGGAAGATGTATTCTTCTCATAAGATATAGTCGGACCTCTCCTTAATGGGAGCTAGCGGATGAAGTGATGCAACACTGGAGCCGCTGGGAACTAATTTGTATGCGAAAGTATA…
Den1 wild type	GGGTCAACACGTTTACAAAATAAAGGAAAATAAGAAATCAAACAAGGCAAGAAGTCAGGCCGGATTAAGCCATAGTACGGTAAGAGCTATGCTGCCTGTGAGCCCCGTCTAAGGACGTAAAATGAAGTCAGGCCGAAAGCCACGGTTTGAGCAAACCGTGCTGCCTGTAGCTCCATCGTGGGGATGTAAAAACCTGGGAGGCTGCAACCCATGGAAGCTGTACGCATGGGGTAGCAGACTAGTGGTTAGAGGAGACCCCTCCCGAAACACAACGCAGCAGCGGGGCCCAACACCAGGGGAAGCTGTACCCTGGTGGTAAGGACTAGAGGTTAGAGGAGACCCCCCGCATAACAATAAACAGCATATTGACGCTGGGAGAGACCAGAGATCCTGCTGTCT…
Den1 mutant	GGGTCAACACGTTTACAAAATAAAGGAAAATAAGAAATCAAACAAGGCAAGAAGTCAGGCCGGATTAAGCCATAGTACGGTAAGAGCTATGCTGCCTGTGAGCCCCGTCTAAGGACGTAAAATGAAGTCAGGCCGAAAGCCACGGTTTGAGCAAACCGTGCTGCCTGTAGCTCCATCGTGGGGATGTAAAAACCTGGGAGGCTGCAACCCATGGAAGCTGTACGCATGGGGTAGCAGACTAGTGGTTAGAGGAGACCCCTCCCGAAACACAACGCAGCAGCGGGGCCCAACACCAGGGGAAGCTGTACCAATGTGGTAAGGACTAGAGGTTAGAGGAGACCCCCCGCATAACAATAAACAGCATATTGACGCTGGGAGAGACCAGAGATCCTGCTGTCT…
HIV wild type	GGAGCTTTGTTCCTTGGGTTCTTGGGAGCAGCAGGAAGCACTATGGGCGCAGCGTCAATGACGCTGACGGTACAGGCCAGACAATTATTGTCTGATATAGTGCAGCAGCAGAACAATTTGCTGAGGGCTATTGAGGCAGCCCAGCATCTGGGCTAACTCACAGTCTGGGGCATCAAACAGCTCCAGGCAAGAATCCTGGCTGTGGAAAGATACCTAAAGGATCAACAGCTC
HIV mutant	GGAGCTTTGTTCCTTGGGTTCTTGGGAGCAGCAGGAAGCACTATGGGCGCAGCGTCAATGACGCTGACGGTACAGGCCAGACAATTATTGTCTGATATAGTGCACGTTGTCAACAATTTGCTGAGGGCTATTGAGGCAGCCCAGCATGACGACGAACTCACAGTCTGGGGCATCAAACAGCTCCAGGCAAGAATCCTGGCTGTGGAAAGATACCTAAAGGATCAACAGCTC
