# Supplementary material for: RNA structure profiling at single-cell resolution reveals new determinants of cell identity
Source: Nat Methods. 2024 Jan 4;21(3):411–22. doi: 10.1038/s41592-023-02128-y (PMC10927541; doi:10.1038/s41592-023-02128-y)
Supplement: Supplementary file 4 — Statistical source data. [file 41592_2023_2128_MOESM4_ESM.xlsx]

## Sheet: Sheet1
Source Data of Figure 1f
Full length single cell (ng/ul)
DMSO	25mM NAI-N3	50mM NAI-N3
5.58	1.33	0.647
4.48	1.45	0.84
4.12	1.56	1.08
3end single cell (ng/ul)
DMSO	25mM NAI-N3	50mM NAI-N3
10.82	6.83	4.24
11.23	7.42	2.87
9.54	6.71	4.14
