# Supplementary material for: RNA structure profiling at single-cell resolution reveals new determinants of cell identity
Source: Nat Methods. 2024 Jan 4;21(3):411–22. doi: 10.1038/s41592-023-02128-y (PMC10927541; doi:10.1038/s41592-023-02128-y)
Supplement: Supplementary file 6 — Statistical source data. [file 41592_2023_2128_MOESM6_ESM.xlsx]

## Sheet: Extended Data Figure 1c
Source Data of Extended Data Figure 1c
	DMSO	25mM NAI-N3 10min	50mM NAI-N3 10min	100mM NAI-N3 10min	2.5%DMS 5min
batch 1	0.91	0.87	0.81	0.09	0.01
batch 2	0.88	0.84	0.69	0.04	0.02
batch 3	0.93	0.85	0.72	0.02	0.01

## Sheet: Extended Data Figure 1g
Source Data of Extended Data Figure 1g
full length 10 cell
DMSO(ng/ul)	25mM NAI-N3	50mM NAI-N3
10.3	11.2	3.1
10.2	10.9	2.1
9.8	7.02	4.6
3end length 10 cell
DMSO(ng/ul)	25mM NAI-N3	50mM NAI-N3
31.02	27.82	20.32
28.67	26.38	19.83
34.29	25.47	16.23
