# Supplementary material for: RNA structure profiling at single-cell resolution reveals new determinants of cell identity
Source: Nat Methods. 2024 Jan 4;21(3):411–22. doi: 10.1038/s41592-023-02128-y (PMC10927541; doi:10.1038/s41592-023-02128-y)
Supplement: Supplementary file 9 — Statistical source data. [file 41592_2023_2128_MOESM9_ESM.xlsx]

## Sheet: Sheet1
Source Data of extended data Figure 10e
WT	lock		WT	unlock
1	0.919638		1	0.867152
1	1.24572		1	0.979581
1	1.1057		1	0.50097
1	1.11516		1	0.892126
1	1.00806		1	0.896057
1	1.03437		1	0.896592
1	1.04228		1	0.913409
1	1.01064		1	0.982379
1	1.0602		1	0.866033
